# Supplementary material for: Diagnostic PANoptosis-related genes in acute kidney injury: bioinformatics, machine learning, and validation
Source: Ann Med. 2025 Sep 2;57(1):2553930. doi: 10.1080/07853890.2025.2553930 (PMC12406322; doi:10.1080/07853890.2025.2553930)
Supplement: Table S1_7.xlsx [file IANN_A_2553930_SM3909.xlsx]

## Sheet: Table S1
Table S1. qRT-PCR Primers
Gene	Forward (5'→3')	Reverse (5'→3')
Casp4	GTG CAG TGC CAG CCT CGT C	GGC AGC ACC AGT GGA TGC AG
Casp8	CACGGGAGGACATACCCAAA	CTTTGCCCTTGTGGTCCTTG
SFN	TGGTCTCAAGGCAGCCAGTTC	ACCCTTTTCCACGGCACTC
FAS	AGAGAGCCTGCCACCTATGA	TGGCAAAAAGAACACGCCAG
Casp1	GACCGAGTGGTTCCCTCAAG	GACGTGTACGAGTGGGTGTT

## Sheet: Table S2
Table S2. Differentially expressed genes related to AKI identified in the GSE30718 dataset.
	logFC	AveExpr	t	P.Value	adj.P.Val	B	change
STAU1	-0.536151	10.3186	-7.31445	2.43182e-09	3.98842e-05	11.0607	Down
CYP4X1	-1.00499	5.41815	-7.01199	7.06044e-09	5.78991e-05	10.0785	Down
TKT	0.772809	9.12116	6.75464	1.75177e-08	6.56263e-05	9.23969	Up
KLHL3	-0.488817	5.77927	-6.75204	1.76793e-08	6.56263e-05	9.23121	Down
IRS2	-0.516906	8.20205	-6.71703	2.00068e-08	6.56263e-05	9.11694	Down
UGT1A6	1.36876	8.25962	6.61088	2.911e-08	7.95721e-05	8.77034	Up
WDR1	0.848559	7.51921	6.46716	4.83637e-08	9.92342e-05	8.30086	Up
MXI1	-0.482617	9.8249	-6.46188	4.92735e-08	9.92342e-05	8.28362	Down
DIP2C	-0.739632	8.85408	-6.43357	5.44544e-08	9.92342e-05	8.19112	Down
SLC23A3	-1.30209	7.14527	-6.39394	6.26335e-08	0.000102725	8.06164	Down
MPZL1	0.54571	6.80875	6.34584	7.4224e-08	0.000110668	7.90451	Up
TSHZ1	-0.47176	8.21185	-6.23844	1.08411e-07	0.000139992	7.55382	Down
DEFB1	-0.873693	12.1289	-6.21759	1.16681e-07	0.000139992	7.48576	Down
XPNPEP1	0.484368	8.44587	6.21083	1.19498e-07	0.000139992	7.46367	Up
KPNA2	0.649136	9.03985	6.1321	1.577e-07	0.000172429	7.20679	Up
PNPLA1	-0.574009	4.57882	-6.05444	2.07278e-07	0.000212473	6.95358	Down
ATOH7	-0.452453	4.41858	-6.02486	2.30006e-07	0.000221902	6.8572	Down
SDR39U1	-0.368476	9.29885	-5.96549	2.83389e-07	0.000258215	6.66384	Down
SOST	-1.51889	6.95558	-5.94678	3.02631e-07	0.000261234	6.60297	Down
FLII	0.505363	8.0831	5.89916	3.5771e-07	0.00029334	6.44804	Up
SLC34A1	-1.52483	7.22391	-5.77263	5.57337e-07	0.00043528	6.03711	Down
TPX2	0.707549	5.46853	5.69661	7.27063e-07	0.000542025	5.79075	Up
CKLF	0.799459	7.57634	5.66266	8.18586e-07	0.000562864	5.68086	Up
PEBP1	-0.479687	11.837	-5.63999	8.86002e-07	0.000562864	5.60752	Down
CDK1	0.78789	5.92527	5.63998	8.86026e-07	0.000562864	5.60749	Up
MAP3K13	-0.559001	6.19434	-5.63796	8.92291e-07	0.000562864	5.60096	Down
CCDC28A	-0.295925	9.41921	-5.57188	1.12339e-06	0.000642469	5.38752	Down
DET1	-0.352992	6.11756	-5.57163	1.12437e-06	0.000642469	5.38671	Down
UBE3C	0.535809	4.58865	5.56868	1.136e-06	0.000642469	5.37717	Up
C1QTNF7	-0.533006	4.45404	-5.55284	1.20039e-06	0.000656252	5.32608	Down
IL13RA1	0.605846	7.41412	5.52817	1.30797e-06	0.000680352	5.24654	Up
SYT6	-0.54627	5.14218	-5.51509	1.36883e-06	0.000680352	5.20439	Down
CDC20	0.7347	5.44585	5.50697	1.40799e-06	0.000680352	5.17825	Up
CCNB1IP1	-0.461444	9.51675	-5.50648	1.4104e-06	0.000680352	5.17667	Down
NREP	-0.505646	6.92728	-5.494	1.47293e-06	0.000690214	5.13647	Down
JAK1	0.63722	7.95877	5.48175	1.53696e-06	0.000700215	5.09703	Up
SERPINA3	2.21275	8.85388	5.46108	1.65128e-06	0.000722697	5.03055	Up
EZR	0.808229	9.02256	5.45486	1.68729e-06	0.000722697	5.01056	Up
PNPLA3	-0.918297	6.80809	-5.44691	1.73451e-06	0.000722697	4.98498	Down
HEXB	0.488779	10.5498	5.44228	1.76257e-06	0.000722697	4.97011	Up
DLGAP2	-0.426633	4.74829	-5.41298	1.95105e-06	0.000780467	4.87597	Down
CTNNA1	0.280501	9.33749	5.40588	1.99958e-06	0.000780835	4.85321	Up
RHOA	0.497396	10.3887	5.36089	2.33654e-06	0.000860459	4.70891	Up
TENM2	-0.369694	5.23395	-5.35547	2.38079e-06	0.000860459	4.69153	Down
PSME3	0.432829	8.17326	5.35512	2.38362e-06	0.000860459	4.69043	Up
ZDHHC5	0.312344	8.0879	5.35154	2.41334e-06	0.000860459	4.67895	Up
RSAD1	-0.478988	8.69486	-5.32423	2.65223e-06	0.000922548	4.5915	Down
KLHDC2	-0.330811	10.6029	-5.31906	2.69998e-06	0.000922548	4.57497	Down
KLK1	-1.4272	7.73098	-5.30599	2.82461e-06	0.000945436	4.53316	Down
TCEA3	-0.404389	7.40842	-5.29764	2.90715e-06	0.000953605	4.50648	Down
TLN2	-0.721222	8.38027	-5.28045	3.08478e-06	0.000992028	4.45154	Down
LNP1	-0.509998	7.35945	-5.27187	3.17738e-06	0.00100216	4.42414	Down
SEC61A1	0.383296	8.92072	5.22326	3.75633e-06	0.00116241	4.2691	Up
RRM2	1.20351	6.37376	5.18098	4.34396e-06	0.00131936	4.13449	Up
NOLC1	0.326074	7.56545	5.17229	4.47555e-06	0.00132543	4.10685	Up
ARPC5	0.569226	8.17097	5.16534	4.58358e-06	0.00132543	4.08477	Up
TRIM27	0.303193	7.63818	5.15945	4.67712e-06	0.00132543	4.06606	Up
OSMR	1.20032	6.65215	5.15882	4.68722e-06	0.00132543	4.06406	Up
PAIP2B	-0.6065	7.42609	-5.15008	4.82998e-06	0.00133452	4.03628	Down
NPR3	-1.02522	9.04157	-5.14695	4.88211e-06	0.00133452	4.02634	Down
PDP2	-0.760476	6.96762	-5.1248	5.26716e-06	0.0013979	3.95605	Down
ITGB6	2.0669	7.1453	5.12384	5.28443e-06	0.0013979	3.95301	Up
EIF4G1	0.423991	7.80328	5.10592	5.61894e-06	0.00144133	3.89619	Up
PSMC3	0.283932	8.95956	5.10564	5.62438e-06	0.00144133	3.89529	Up
SEPHS2	-0.452563	11.3317	-5.09062	5.92097e-06	0.00146987	3.84771	Down
HKDC1	0.551498	5.97683	5.08569	6.0216e-06	0.00146987	3.83211	Up
SURF1	-0.353018	7.85401	-5.08242	6.08924e-06	0.00146987	3.82177	Down
ZNF791	-0.388528	7.44412	-5.07846	6.17237e-06	0.00146987	3.80922	Down
PDLIM5	0.600821	5.73743	5.07691	6.20512e-06	0.00146987	3.80432	Up
SFXN2	-0.798973	7.87477	-5.07371	6.27345e-06	0.00146987	3.79418	Down
PVALB	-1.36391	8.10777	-5.06714	6.41571e-06	0.00148203	3.77342	Down
IFT46	-0.329938	8.29229	-5.05863	6.60509e-06	0.00150459	3.74649	Down
RRAGD	-0.560841	8.80267	-5.0493	6.81891e-06	0.00152589	3.71701	Down
ACTR1A	0.31319	8.18261	5.04649	6.88471e-06	0.00152589	3.70812	Up
MAPK1	0.467081	7.11642	5.03557	7.14599e-06	0.00154695	3.67364	Up
XRN2	0.395961	8.07724	5.03465	7.16837e-06	0.00154695	3.67075	Up
AGO1	-0.283006	6.42109	-5.0199	7.53819e-06	0.00160563	3.62419	Down
ACLY	0.672312	8.95969	5.00489	7.93399e-06	0.00166827	3.57683	Up
OLFM4	2.07554	6.55215	4.99724	8.14331e-06	0.00168094	3.55273	Up
RNPEP	0.293357	8.93507	4.99101	8.3178e-06	0.00168094	3.53311	Up
S100A9	0.915928	6.94803	4.98954	8.35966e-06	0.00168094	3.52847	Up
AS3MT	-0.496776	7.26687	-4.98798	8.40418e-06	0.00168094	3.52355	Down
FCGR3A	1.45199	6.05719	4.97444	8.80048e-06	0.00172088	3.48091	Up
TUBB3	0.318653	9.50483	4.97399	8.81375e-06	0.00172088	3.47952	Up
KLF9	-0.6639	6.16032	-4.96878	8.97129e-06	0.00172969	3.46313	Down
ZNF827	-0.371652	6.37688	-4.96557	9.06976e-06	0.00172969	3.45303	Down
PIK3AP1	0.489723	7.32077	4.96007	9.2409e-06	0.00173764	3.43573	Up
AMN	-0.563965	7.26593	-4.95509	9.39873e-06	0.00173764	3.42006	Down
CWC25	-0.244101	7.02865	-4.95413	9.42933e-06	0.00173764	3.41706	Down
RAB17	-0.406239	9.05788	-4.94156	9.8408e-06	0.00179012	3.37754	Down
ZNF844	-0.317661	6.31228	-4.93848	9.9443e-06	0.00179012	3.36786	Down
COL4A1	0.925992	9.8354	4.93246	1.01495e-05	0.00179012	3.34897	Up
TMEM207	-1.15933	6.73389	-4.93185	1.01706e-05	0.00179012	3.34704	Down
CD58	0.68321	7.61174	4.92927	1.02598e-05	0.00179012	3.33896	Up
GGT6	-1.0393	7.8411	-4.91252	1.08598e-05	0.00187487	3.28639	Down
RNF212B	-1.6503	7.8982	-4.90029	1.13195e-05	0.00193386	3.24804	Down
ENO1	0.384594	9.03438	4.89078	1.169e-05	0.00197658	3.21825	Up
CTSC	0.574963	8.90386	4.87598	1.22905e-05	0.00202175	3.17193	Up
FERMT1	-0.466227	6.36771	-4.87567	1.23033e-05	0.00202175	3.17096	Down
UBE2A	0.257754	8.9811	4.8751	1.2327e-05	0.00202175	3.16919	Up
KIF20A	0.824665	5.11134	4.87201	1.24567e-05	0.00202279	3.15951	Up
LMNA	0.321325	8.18841	4.86236	1.28701e-05	0.00205568	3.12931	Up
SLC12A3	-1.09554	7.40232	-4.86144	1.29099e-05	0.00205568	3.12646	Down
HOMER3	0.591322	7.52984	4.85409	1.32349e-05	0.00208718	3.10347	Up
NDRG1	-0.605602	11.1912	-4.8454	1.36289e-05	0.00212883	3.07634	Down
ROBO2	-0.25872	3.71439	-4.84065	1.38496e-05	0.00214037	3.06149	Down
LY96	1.3351	6.48863	4.83817	1.39659e-05	0.00214037	3.05376	Up
PIP5K1B	-0.344131	5.30653	-4.83457	1.41366e-05	0.00214037	3.04253	Down
LETMD1	-0.331578	9.27754	-4.83006	1.43538e-05	0.00214037	3.02843	Down
EGF	-1.63889	9.22151	-4.82963	1.43745e-05	0.00214037	3.0271	Down
MOGAT1	-0.619754	5.97279	-4.82734	1.44858e-05	0.00214037	3.01997	Down
CD163	1.46891	8.05109	4.82219	1.47398e-05	0.00214195	3.0039	Up
COX7A2L	-0.220411	10.2736	-4.82183	1.47577e-05	0.00214195	3.00278	Down
BPHL	-0.680962	9.43341	-4.81837	1.49311e-05	0.00214811	2.99198	Down
OGDHL	-0.462373	10.5913	-4.81511	1.50959e-05	0.00215294	2.98182	Down
TYMS	0.528999	7.08144	4.80867	1.54273e-05	0.00217134	2.96175	Up
LEAP2	-1.05716	7.85343	-4.80473	1.56337e-05	0.00217134	2.94947	Down
CLCC1	0.300834	6.52722	4.80232	1.57608e-05	0.00217134	2.94198	Up
PAQR7	-0.41573	7.41953	-4.80076	1.58442e-05	0.00217134	2.9371	Down
RALBP1	-0.482535	8.01612	-4.79888	1.59447e-05	0.00217134	2.93126	Down
SEC23B	0.27468	9.04705	4.7975	1.60193e-05	0.00217134	2.92694	Up
NHEJ1	-0.434973	7.76279	-4.79139	1.63521e-05	0.00219829	2.90794	Down
ZNF331	-0.647817	7.10117	-4.78812	1.65329e-05	0.00220452	2.89777	Down
CHEK2	0.357712	5.68329	4.77232	1.74358e-05	0.00230616	2.84863	Up
ITPR3	0.319732	6.0731	4.7648	1.78826e-05	0.00234634	2.82525	Up
TMSB10	0.693533	12.4258	4.7607	1.81309e-05	0.00234752	2.8125	Up
TIMP1	1.19016	10.8412	4.75993	1.81779e-05	0.00234752	2.81011	Up
ATPAF1	-0.375102	8.72478	-4.74782	1.89323e-05	0.00241679	2.77254	Down
S100A11	0.682846	10.3248	4.74301	1.92409e-05	0.00241679	2.75759	Up
EHBP1L1	0.469096	5.71865	4.74161	1.93313e-05	0.00241679	2.75326	Up
CA10	-0.58807	5.64345	-4.74081	1.93832e-05	0.00241679	2.75079	Down
NAV2	0.275671	5.51804	4.73977	1.9451e-05	0.00241679	2.74756	Up
GJA3	-0.27071	4.85615	-4.73584	1.97092e-05	0.00242267	2.73537	Down
TMEM52B	-0.899811	9.97597	-4.73352	1.98632e-05	0.00242267	2.72818	Down
LMNTD2	-0.431791	5.74212	-4.73235	1.99415e-05	0.00242267	2.72455	Down
MKI67	0.297161	4.80648	4.72933	2.0145e-05	0.00242939	2.71517	Up
RIPK1	0.237477	7.6007	4.72308	2.05714e-05	0.00245717	2.69582	Up
KCNN2	-0.818667	5.45977	-4.72158	2.06749e-05	0.00245717	2.69118	Down
GTPBP6	-0.449464	7.70453	-4.71743	2.09647e-05	0.00247368	2.67832	Down
FTCD	-0.99264	8.75615	-4.71269	2.1301e-05	0.00249541	2.66362	Down
EHD3	-0.69231	7.7326	-4.70927	2.15463e-05	0.00250625	2.65304	Down
CUTA	-0.280463	10.7648	-4.70219	2.20635e-05	0.00253913	2.63113	Down
TSPAN2	-0.424432	3.93236	-4.70117	2.21387e-05	0.00253913	2.62799	Down
HINT2	-0.472689	9.98172	-4.6936	2.27067e-05	0.00257918	2.60459	Down
ELMO2	0.330242	7.0129	4.69235	2.28024e-05	0.00257918	2.6007	Up
MICU1	-0.566937	9.69744	-4.68991	2.29892e-05	0.0025825	2.59317	Down
APLP2	0.390091	10.4414	4.68455	2.34054e-05	0.00261138	2.57659	Up
MRO	-1.07584	6.52173	-4.68154	2.36418e-05	0.00261993	2.56732	Down
ALDH18A1	0.396067	8.35541	4.67874	2.38648e-05	0.00262689	2.55865	Up
CYP3A7	-0.488026	6.32876	-4.67667	2.40302e-05	0.00262747	2.55226	Down
DEFB132	-0.167856	3.11342	-4.67342	2.42926e-05	0.00263856	2.54224	Down
MIB2	-0.394692	6.00409	-4.67066	2.45178e-05	0.00263925	2.53371	Down
LDHA	0.377464	12.1798	4.6677	2.47619e-05	0.00263925	2.52457	Up
HSPD1	-0.427076	5.21739	-4.66746	2.47817e-05	0.00263925	2.52383	Down
DDX19B	-0.255899	6.21521	-4.66158	2.52729e-05	0.00266172	2.5057	Down
COL4A2	0.868256	9.4462	4.65977	2.54266e-05	0.00266172	2.5001	Up
MGAT4B	0.487443	9.06926	4.65915	2.54795e-05	0.00266172	2.49818	Up
INPP5J	-0.483674	7.19182	-4.65224	2.60737e-05	0.00269145	2.4769	Down
CLMN	-0.256015	7.57944	-4.64853	2.63986e-05	0.00269145	2.46546	Down
ARHGEF3	-0.305739	9.18953	-4.64851	2.64008e-05	0.00269145	2.46539	Down
TAF3	-0.198787	5.18428	-4.64828	2.64205e-05	0.00269145	2.4647	Down
PCBP2	-0.312547	8.0028	-4.63685	2.74473e-05	0.00277565	2.4295	Down
TTC36	-0.722908	7.28633	-4.6343	2.76818e-05	0.00277565	2.42164	Down
PODXL	-0.554149	10.453	-4.63351	2.77548e-05	0.00277565	2.41921	Down
FZD4	-0.2757	6.8122	-4.62873	2.82012e-05	0.0028032	2.40448	Down
RALYL	-1.13315	7.81233	-4.62645	2.84164e-05	0.00280757	2.39746	Down
GALM	-0.731017	9.12516	-4.62147	2.88915e-05	0.00283742	2.38216	Down
GLRX2	0.350227	7.61477	4.61773	2.92539e-05	0.00285592	2.37065	Up
FCGR2C	0.642545	6.73167	4.61445	2.95754e-05	0.00285622	2.36056	Up
CTSF	-0.365589	8.66089	-4.61414	2.96054e-05	0.00285622	2.35962	Down
CASP8	0.456075	6.63644	4.60736	3.02816e-05	0.002892	2.33878	Up
NRP1	0.484294	6.46072	4.60689	3.03288e-05	0.002892	2.33734	Up
VTI1A	-0.200085	5.6209	-4.59869	3.11672e-05	0.00294731	2.31217	Down
MSRB2	-0.439965	6.49667	-4.59772	3.12683e-05	0.00294731	2.30918	Down
TPM1	0.593553	8.1905	4.5881	3.22853e-05	0.00302488	2.27964	Up
GAS2	-0.755823	6.6909	-4.58647	3.24601e-05	0.00302488	2.27466	Down
CUBN	-1.13555	10.3204	-4.58376	3.27538e-05	0.003035	2.26635	Down
ITGB3	0.535894	5.17465	4.58199	3.29467e-05	0.00303572	2.26093	Up
PABPN1	-0.461481	7.68575	-4.57771	3.34192e-05	0.00306205	2.24779	Down
RNASE2	0.484073	4.97777	4.57269	3.39811e-05	0.00309407	2.2324	Up
AMT	-0.550556	8.90568	-4.57077	3.41978e-05	0.00309407	2.22654	Down
SFXN1	-0.622795	7.65251	-4.56957	3.43346e-05	0.00309407	2.22286	Down
GPC4	0.75127	8.521	4.56214	3.51917e-05	0.00313302	2.20011	Up
DPY30	0.306629	8.28223	4.56112	3.53106e-05	0.00313302	2.19699	Up
CYP3A4	-0.344346	5.85028	-4.55978	3.54687e-05	0.00313302	2.19287	Down
TMEM106A	-0.500325	6.5692	-4.55925	3.55309e-05	0.00313302	2.19126	Down
TGFBR3	-0.605221	8.78014	-4.55098	3.65187e-05	0.0032029	2.16596	Down
NECAB2	-0.521712	7.06137	-4.54669	3.70414e-05	0.0032273	2.15285	Down
YBX1	0.391413	10.9409	4.54548	3.71904e-05	0.0032273	2.14914	Up
ADAMTSL3	-0.275398	5.94775	-4.54163	3.7668e-05	0.00325154	2.13737	Down
ORMDL2	0.453001	9.11126	4.53581	3.84009e-05	0.00329745	2.1196	Up
HNF1A	-0.358361	6.12787	-4.5259	3.9682e-05	0.0033782	2.08933	Down
UBE2C	0.513871	6.08381	4.52426	3.98981e-05	0.0033782	2.08432	Up
GNAL	-0.332177	4.82923	-4.52259	4.01194e-05	0.0033782	2.07922	Down
TNFRSF14	-0.383448	8.15784	-4.52224	4.01652e-05	0.0033782	2.07817	Down
PPIC	0.3805	8.84639	4.51993	4.04744e-05	0.0033791	2.07109	Up
GLYATL1	-1.00233	8.5945	-4.51722	4.08385e-05	0.0033791	2.06283	Down
GPANK1	-0.363202	7.66146	-4.51616	4.09814e-05	0.0033791	2.05961	Down
FAXDC2	-0.505384	7.7217	-4.51399	4.12776e-05	0.0033791	2.05297	Down
ARPC3	0.365457	10.5328	4.51311	4.13972e-05	0.0033791	2.0503	Up
C2CD4A	1.19904	5.06657	4.5118	4.15773e-05	0.0033791	2.0463	Up
RORA	-0.438656	4.90861	-4.50948	4.18975e-05	0.0033791	2.03922	Down
SERPINA4	-0.525348	6.66188	-4.50874	4.20003e-05	0.0033791	2.03696	Down
STAB1	0.332122	6.17381	4.50852	4.20301e-05	0.0033791	2.03631	Up
COL7A1	0.559348	6.66103	4.50506	4.2514e-05	0.00340133	2.02575	Up
PTH1R	-0.602392	10.7281	-4.50291	4.2816e-05	0.00340886	2.01923	Down
GLRX5	-0.352344	10.3718	-4.50105	4.30805e-05	0.00341335	2.01355	Down
WIF1	-0.441325	4.16946	-4.49751	4.35867e-05	0.00343685	2.00278	Down
ABCC4	0.623646	6.1265	4.49071	4.4577e-05	0.00349812	1.98206	Up
AFMID	-0.420178	6.2784	-4.48578	4.53076e-05	0.00353853	1.96707	Down
IRAK1	0.356796	7.6405	4.47751	4.65608e-05	0.00360739	1.94192	Up
RAB40B	-0.316639	7.30062	-4.47707	4.66293e-05	0.00360739	1.94056	Down
CCT2	0.356697	10.1713	4.466	4.83623e-05	0.0037239	1.90693	Up
SNX19	0.281018	6.469	4.46198	4.90063e-05	0.00375585	1.89473	Up
APOBEC3B	0.950897	4.89651	4.45763	4.97145e-05	0.00379241	1.88151	Up
PPP1R3E	-0.564402	7.19122	-4.45156	5.0718e-05	0.00385105	1.86309	Down
SH3GLB1	0.321646	8.92979	4.44622	5.1616e-05	0.00390117	1.84691	Up
MPV17L	-0.429534	7.24832	-4.4423	5.22863e-05	0.00392206	1.83502	Down
ARPC1B	0.737374	9.02298	4.44181	5.23706e-05	0.00392206	1.83354	Up
ASPA	-0.829375	8.84593	-4.43707	5.31941e-05	0.00396192	1.81916	Down
DBP	-0.379482	6.12355	-4.43554	5.34627e-05	0.00396192	1.81452	Down
OSTC	0.399589	9.72842	4.4346	5.36276e-05	0.00396192	1.81168	Up
TMEM255A	-1.0279	4.13765	-4.43249	5.40007e-05	0.00397159	1.80529	Down
HEXIM2	-0.378436	5.93901	-4.42764	5.48679e-05	0.00401736	1.79061	Down
MAPRE1	0.247689	9.35062	4.42297	5.57173e-05	0.00404132	1.77646	Up
ZMYND12	-0.671874	7.23632	-4.42232	5.58356e-05	0.00404132	1.7745	Down
HJURP	0.355051	5.13028	4.42137	5.60096e-05	0.00404132	1.77164	Up
MVP	0.473152	9.33989	4.41961	5.63344e-05	0.00404132	1.76631	Up
EEF1G	-0.149517	12.8806	-4.41757	5.67136e-05	0.00404132	1.76013	Down
DHRS4	-0.658585	9.85744	-4.41643	5.6925e-05	0.00404132	1.7567	Down
CCNA2	0.514027	4.53259	4.41614	5.698e-05	0.00404132	1.75581	Up
COLEC11	-0.835766	8.85364	-4.41515	5.71664e-05	0.00404132	1.7528	Down
ZFPL1	-0.326388	6.4967	-4.41264	5.76376e-05	0.00405714	1.74524	Down
TUBA1C	0.399733	11.9389	4.41117	5.7917e-05	0.00405939	1.74079	Up
ANLN	0.757372	4.01118	4.40813	5.84977e-05	0.00408264	1.7316	Up
HRG	-0.933277	8.65184	-4.3996	6.01581e-05	0.00418073	1.70581	Down
CMTM3	0.497584	7.05448	4.3935	6.13711e-05	0.00424704	1.68743	Up
PNMA6A	-0.538032	8.24941	-4.39113	6.18503e-05	0.00426221	1.68026	Down
AR	-0.333165	6.84716	-4.37507	6.51894e-05	0.00446877	1.63184	Down
TMEM213	-0.627592	9.08758	-4.37297	6.56398e-05	0.00446877	1.6255	Down
SLPI	1.74999	8.81008	4.37285	6.56651e-05	0.00446877	1.62514	Up
CCNB2	0.455494	5.20357	4.37035	6.62051e-05	0.00447832	1.6176	Up
CUX1	-0.424622	8.07262	-4.36862	6.65806e-05	0.00447832	1.61239	Down
OGFOD1	0.344044	7.54526	4.36841	6.66245e-05	0.00447832	1.61179	Up
CYFIP2	-0.709501	10.0919	-4.36666	6.7007e-05	0.00448095	1.60652	Down
C1RL	0.368714	7.49461	4.36574	6.72102e-05	0.00448095	1.60373	Up
PSMD8	0.245037	9.78485	4.36284	6.78495e-05	0.00450442	1.59501	Up
COPA	0.451309	4.85738	4.35966	6.85593e-05	0.00450442	1.58543	Up
SLC35B4	-0.440037	7.34347	-4.35946	6.86044e-05	0.00450442	1.58482	Down
RILPL2	-0.282991	8.89425	-4.3583	6.88641e-05	0.00450442	1.58135	Down
LDB2	-0.268066	6.08364	-4.35712	6.91296e-05	0.00450442	1.5778	Down
PANK1	-0.71016	9.7819	-4.35572	6.94473e-05	0.00450442	1.57358	Down
KLKB1	-0.545895	7.32779	-4.35494	6.96247e-05	0.00450442	1.57123	Down
BEX5	-0.4515	8.76029	-4.35263	7.01526e-05	0.00450442	1.56428	Down
TPRG1L	-0.434836	9.23362	-4.3515	7.0411e-05	0.00450442	1.56089	Down
FAM210B	-0.208199	8.86364	-4.35106	7.05118e-05	0.00450442	1.55958	Down
FBN1	0.93522	7.04116	4.35075	7.05833e-05	0.00450442	1.55864	Up
USP51	-0.338917	5.83833	-4.34601	7.16837e-05	0.00455692	1.5444	Down
DHX34	0.326818	4.98976	4.34128	7.27993e-05	0.00459386	1.53019	Up
ZYG11A	-0.689619	6.0046	-4.34103	7.28595e-05	0.00459386	1.52943	Down
S100A8	0.859745	5.7466	4.33893	7.33612e-05	0.00459386	1.52311	Up
RAPGEF3	0.49969	7.24761	4.33814	7.35494e-05	0.00459386	1.52075	Up
RNLS	-0.296562	6.43356	-4.33766	7.36653e-05	0.00459386	1.5193	Down
WFDC2	0.583784	6.25225	4.33157	7.51425e-05	0.00464809	1.50103	Up
MYLK3	-0.294207	3.92388	-4.33073	7.53491e-05	0.00464809	1.4985	Down
SLC23A1	-1.2162	8.72512	-4.32949	7.56549e-05	0.00464809	1.49477	Down
CWH43	-0.559216	6.50518	-4.32925	7.57131e-05	0.00464809	1.49406	Down
PCOLCE2	-0.857891	7.06152	-4.32734	7.61873e-05	0.00464809	1.48832	Down
SLC2A12	-0.436648	5.57639	-4.32714	7.62353e-05	0.00464809	1.48774	Down
DHX9	0.701501	6.58753	4.32444	7.69099e-05	0.00467185	1.47963	Up
NR0B2	-0.415431	7.24369	-4.31706	7.87824e-05	0.00476793	1.45749	Down
PTAFR	0.443613	6.72788	4.31455	7.9428e-05	0.00477468	1.44998	Up
RIN2	-0.258683	7.72256	-4.31436	7.94761e-05	0.00477468	1.44943	Down
NMRK1	-0.260167	6.44817	-4.30965	8.07037e-05	0.00481571	1.43532	Down
SEMA4B	0.512699	8.04919	4.30949	8.07463e-05	0.00481571	1.43484	Up
PTX3	1.61917	4.64395	4.30794	8.11541e-05	0.00482249	1.4302	Up
CALU	0.376691	7.4343	4.30546	8.18116e-05	0.00484402	1.42278	Up
SEMA5A	-0.484568	8.07887	-4.30112	8.29758e-05	0.00488343	1.40978	Down
MTMR4	-0.322682	8.18806	-4.30076	8.30727e-05	0.00488343	1.4087	Down
RAP1GDS1	0.291866	7.31785	4.29959	8.33891e-05	0.00488452	1.4052	Up
PDIA6	0.351264	9.95332	4.29632	8.42813e-05	0.00491921	1.39541	Up
DYNLL1	0.217746	11.6431	4.27983	8.89206e-05	0.00517159	1.34612	Up
NCAPG	0.372535	4.0244	4.27692	8.97628e-05	0.00520212	1.33745	Up
FCGR3B	0.679192	6.31408	4.26402	9.36011e-05	0.00539377	1.29894	Up
MYOF	0.668034	8.10388	4.2636	9.37274e-05	0.00539377	1.2977	Up
TUBB	0.470552	10.2716	4.25435	9.65784e-05	0.0055384	1.27015	Up
ING4	-0.19734	7.96256	-4.24438	9.97498e-05	0.00570033	1.24044	Down
SLC16A10	-0.857597	6.17892	-4.23953	0.000101328	0.00575077	1.22601	Down
KANK4	-0.578884	5.43163	-4.23951	0.000101334	0.00575077	1.22596	Down
PAICS	0.389511	7.89757	4.23724	0.000102079	0.00577309	1.21922	Up
ATL3	0.448941	5.81267	4.23198	0.000103831	0.00583633	1.20357	Up
FOXC1	-0.499481	7.98757	-4.23175	0.000103909	0.00583633	1.20289	Down
SLC25A3	-0.236687	10.3902	-4.2299	0.000104534	0.00585139	1.19738	Down
C11orf71	-0.431987	7.72853	-4.22878	0.00010491	0.0058525	1.19407	Down
CCBE1	-0.328323	5.4889	-4.22705	0.0001055	0.00586542	1.18892	Down
GLB1	0.338966	9.64712	4.22333	0.000106774	0.00591622	1.17789	Up
P4HB	0.361449	9.8534	4.22024	0.000107845	0.00595545	1.16871	Up
CDKN3	0.601622	5.43882	4.21137	0.00011098	0.00610798	1.14238	Up
MYO7A	-0.344086	5.66026	-4.20928	0.000111733	0.00612886	1.13617	Down
VSIG4	0.984655	7.82982	4.19737	0.000116105	0.00634747	1.10089	Up
GCNT3	0.877591	6.65307	4.19505	0.000116976	0.00637382	1.09403	Up
EMD	-0.343382	8.03986	-4.19054	0.000118691	0.00642803	1.08066	Down
HSP90AB1	0.392051	10.7518	4.19037	0.000118755	0.00642803	1.08016	Up
MAD2L1	0.589314	4.82404	4.1877	0.000119781	0.00646224	1.07226	Up
PRDX4	0.379706	9.88884	4.18413	0.000121166	0.00651557	1.06169	Up
KNG1	-1.2189	8.81427	-4.18274	0.00012171	0.00652341	1.05758	Down
GRAMD1B	-0.773413	8.09073	-4.18098	0.0001224	0.00653902	1.05239	Down
ZNF804A	-0.212023	3.52197	-4.17418	0.000125107	0.00666194	1.0323	Down
GSTM3	-0.723776	9.1903	-4.1727	0.000125705	0.00667214	1.02791	Down
L2HGDH	-0.501965	6.57191	-4.16456	0.00012904	0.00682704	1.00387	Down
RGL1	-0.314942	9.07685	-4.16275	0.00012979	0.00684464	0.998546	Down
QPCT	1.01531	6.31029	4.16059	0.000130696	0.00687033	0.992158	Up
SPACA1	-0.214166	3.7999	-4.15497	0.000133076	0.00696481	0.975587	Down
PER2	-0.37508	6.13549	-4.15435	0.000133343	0.00696481	0.973749	Down
C1S	0.971146	8.56155	4.15226	0.00013424	0.00698944	0.967588	Up
THRB	-0.5297	6.97987	-4.14485	0.00013747	0.00710722	0.945761	Down
SLC16A5	0.766892	7.768	4.14356	0.000138037	0.00710722	0.94198	Up
LAMC1	0.455054	9.10455	4.14313	0.000138228	0.00710722	0.940709	Up
SLC22A13	-0.809987	6.96399	-4.14179	0.000138826	0.00710722	0.936748	Down
TUBA4A	0.336512	8.67854	4.14141	0.000138993	0.00710722	0.935644	Up
MCFD2	0.406056	7.32466	4.14117	0.000139102	0.00710722	0.934922	Up
LTF	1.86888	9.10293	4.13861	0.000140247	0.00713387	0.9274	Up
GSTK1	-0.237181	10.5082	-4.13796	0.000140541	0.00713387	0.925474	Down
PDCD11	0.20199	7.22821	4.1371	0.000140929	0.00713387	0.922946	Up
HSPA6	0.499369	5.89691	4.13552	0.000141645	0.00714086	0.918294	Up
BIRC5	0.3467	5.31525	4.13487	0.000141938	0.00714086	0.916398	Up
PVR	0.297368	6.17982	4.12769	0.000145244	0.00727824	0.895261	Up
HNRNPAB	0.309363	10.0347	4.12702	0.000145556	0.00727824	0.893292	Up
NADK	0.331996	6.70739	4.12234	0.000147753	0.00736564	0.879541	Up
PLD5	-0.204589	3.40883	-4.11837	0.000149642	0.00742425	0.867881	Down
PPP2R1A	0.326629	9.39753	4.11797	0.000149834	0.00742425	0.866706	Up
CDH6	0.980399	7.28762	4.11552	0.000151014	0.00746018	0.859507	Up
PBK	0.936112	4.5903	4.11286	0.000152305	0.00749558	0.851693	Up
PECAM1	0.525337	8.11418	4.11216	0.000152645	0.00749558	0.849651	Up
MLXIPL	-0.39399	7.28207	-4.10871	0.00015434	0.0075562	0.839516	Down
F11	-0.217072	3.22107	-4.1074	0.000154987	0.00756532	0.835674	Down
PPP1R14B	0.425699	8.03864	4.10296	0.000157202	0.00763119	0.822657	Up
KLK7	-0.418207	6.5274	-4.10229	0.000157536	0.00763119	0.820707	Down
CRISP2	-0.34271	4.29216	-4.1019	0.000157733	0.00763119	0.819564	Down
PAK2	0.372196	6.08398	4.09805	0.000159684	0.00770286	0.808285	Up
RHBDF2	0.4199	6.16224	4.09625	0.000160609	0.00772478	0.802984	Up
CRY2	-0.394341	7.92125	-4.09377	0.000161884	0.00776333	0.79573	Down
GLUL	0.545118	8.31868	4.09163	0.000162995	0.0077938	0.789458	Up
CENPA	0.247472	5.27434	4.08877	0.000164489	0.00783998	0.781088	Up
DLG2	-0.24435	4.82481	-4.08796	0.000164916	0.00783998	0.778706	Down
CLIC1	0.398889	10.544	4.08366	0.00016719	0.00792507	0.766148	Up
ACTN1	0.482316	7.83966	4.081	0.000168616	0.00796968	0.758353	Up
UBE3B	0.295146	5.73002	4.0765	0.00017105	0.00806148	0.745209	Up
C1QB	1.22111	7.63914	4.07329	0.00017281	0.00812107	0.735823	Up
FECH	-0.652184	8.03581	-4.06909	0.000175139	0.00820699	0.723547	Down
UNC93B1	0.358456	6.21257	4.06225	0.000178995	0.00836383	0.703572	Up
SPRY2	-0.359323	7.90582	-4.06132	0.000179526	0.00836481	0.700856	Down
ZAN	0.189677	5.19596	4.05905	0.000180827	0.00840156	0.694235	Up
BSDC1	-0.185465	7.87041	-4.05791	0.000181483	0.00840645	0.690919	Down
FRMD3	-0.551738	7.91507	-4.05681	0.000182122	0.00840645	0.687694	Down
ELOVL1	0.227186	8.55408	4.05621	0.00018247	0.00840645	0.685943	Up
TFCP2	0.233619	7.19394	4.05179	0.000185053	0.00850158	0.673055	Up
SOSTDC1	-0.689008	8.14768	-4.04903	0.000186683	0.00855249	0.665017	Down
TMEM252	1.12661	8.68257	4.04681	0.000188005	0.00858905	0.65855	Up
SMIM5	-0.420745	8.50983	-4.04353	0.000189973	0.00865486	0.649002	Down
PON2	0.833096	8.88956	4.04066	0.000191716	0.00870516	0.640632	Up
NDUFC1	-0.322092	8.98069	-4.03986	0.000192203	0.00870516	0.638306	Down
LRG1	0.492453	6.26566	4.0391	0.000192669	0.00870516	0.636084	Up
SHC3	-0.272281	5.71641	-4.03726	0.000193799	0.00873213	0.630726	Down
STEAP4	0.793379	5.61932	4.03598	0.000194589	0.00874369	0.626999	Up
SETD3	-0.355966	8.06148	-4.0335	0.000196124	0.00878862	0.619794	Down
ALDH9A1	-0.404414	11.0392	-4.03121	0.000197553	0.00882853	0.613141	Down
C12orf75	0.485023	9.67723	4.02905	0.000198915	0.00886522	0.606847	Up
ZFYVE9	-0.33053	6.09527	-4.02542	0.000201217	0.00891507	0.596301	Down
SPAG5	-0.790178	8.27906	-4.02499	0.000201489	0.00891507	0.595064	Down
DDX42	0.531177	7.40533	4.02472	0.000201664	0.00891507	0.594268	Up
BLM	0.416578	5.68491	4.0216	0.000203667	0.00896565	0.585211	Up
KIF4A	0.365402	4.79315	4.02124	0.000203902	0.00896565	0.584156	Up
LAIR1	0.429605	6.80605	4.01645	0.000207021	0.0090785	0.570242	Up
TCF21	-0.483682	7.53603	-4.01196	0.000209988	0.00918405	0.557204	Down
FLOT1	0.32127	8.57632	4.0105	0.000210961	0.00920204	0.552972	Up
CAP2	0.391128	7.21455	4.00691	0.000213368	0.00928237	0.542576	Up
FAM149A	-0.590571	8.27855	-4.00598	0.000214	0.0092852	0.53987	Down
SFXN4	-0.230707	7.48329	-4.00468	0.000214881	0.00928912	0.536102	Down
SRGAP2B	-0.542252	5.29346	-4.00418	0.000215223	0.00928912	0.534649	Down
IFNAR2	0.422032	7.15327	4.00035	0.000217844	0.00937759	0.523559	Up
EHMT1	0.322025	5.32575	3.99721	0.000220024	0.00942473	0.51444	Up
BTG3	-0.231944	6.009	-3.99711	0.000220088	0.00942473	0.51417	Down
KCNIP4	0.462173	7.07496	3.99306	0.000222927	0.00952141	0.502434	Up
CCDC150	-0.239372	4.82367	-3.99222	0.000223521	0.00952198	0.499997	Down
KIAA0930	0.422718	6.27194	3.99115	0.000224275	0.00952936	0.496912	Up
PYGL	0.461615	6.77773	3.99026	0.000224906	0.00953149	0.494337	Up
EMCN	-0.667727	8.93037	-3.98926	0.000225619	0.00953704	0.491441	Down
TNKS1BP1	0.448074	6.25013	3.98562	0.000228233	0.00962274	0.480891	Up
ACSF2	-0.711654	10.4771	-3.9842	0.000229256	0.00962696	0.476795	Down
PRC1	0.771637	5.40865	3.98385	0.000229507	0.00962696	0.475793	Up
FBXO21	-0.415927	9.60233	-3.98061	0.000231872	0.00969109	0.466405	Down
IL17RA	0.38178	7.00891	3.98014	0.000232217	0.00969109	0.465041	Up
SFN	0.823349	7.28875	3.97729	0.000234313	0.00975374	0.456814	Up
PLTP	1.01575	8.15063	3.97418	0.000236626	0.00982508	0.44782	Up
ALDH1A3	0.374037	5.98527	3.97172	0.000238466	0.00987646	0.44073	Up
CLCN5	-0.546702	7.50589	-3.97029	0.000239548	0.00988434	0.436585	Down
CD44	0.556781	6.01344	3.96987	0.000239861	0.00988434	0.435388	Up
RDH12	-1.09478	7.66688	-3.96811	0.000241199	0.00991454	0.430297	Down
PCK2	-1.07215	9.95588	-3.96578	0.000242977	0.0099407	0.423574	Down
IL17RD	-0.276227	6.02096	-3.96569	0.000243047	0.0099407	0.423308	Down
FBXO41	0.219214	4.63941	3.96437	0.00024406	0.00995729	0.419502	Up
TREH	-0.955429	6.9583	-3.96249	0.000245506	0.00997454	0.414095	Down
MTFR1L	-0.299312	8.73349	-3.96224	0.000245699	0.00997454	0.413373	Down
DBI	0.340856	11.699	3.95813	0.000248908	0.0100481	0.401495	Up
IQGAP3	0.214697	4.20246	3.95739	0.000249489	0.0100481	0.399362	Up
SLC8B1	0.25783	6.27977	3.95697	0.000249815	0.0100481	0.398167	Up
AMZ2	-0.190503	9.60017	-3.95678	0.000249963	0.0100481	0.397627	Down
MS4A6A	0.776692	8.08912	3.95194	0.000253807	0.0101777	0.383656	Up
ADH1C	-0.84996	5.91072	-3.9491	0.000256081	0.0102439	0.375495	Down
GRM1	-0.31857	4.46687	-3.94717	0.000257641	0.0102812	0.369938	Down
MS4A4A	0.98892	7.36233	3.94554	0.000258965	0.0103089	0.365246	Up
NUSAP1	0.494356	6.0948	3.94212	0.000261771	0.010373	0.355384	Up
RGS18	0.516772	4.5179	3.94203	0.000261838	0.010373	0.355147	Up
GNPDA1	-0.451088	9.5251	-3.93636	0.000266548	0.0105341	0.338835	Down
PTTG1	0.522069	7.40868	3.93538	0.000267377	0.0105374	0.335994	Up
EIF3M	-0.34604	5.33935	-3.93474	0.000267916	0.0105374	0.334153	Down
RARRES1	1.26893	6.61979	3.9338	0.000268702	0.010543	0.331472	Up
TOP2A	0.566506	3.90299	3.93041	0.00027158	0.0106162	0.321724	Up
CYP17A1	-0.723794	5.71702	-3.92934	0.000272497	0.0106162	0.318642	Down
CLCN6	-0.359444	6.47633	-3.92932	0.000272509	0.0106162	0.3186	Down
WNK4	-0.713482	6.73833	-3.92326	0.000277749	0.0107947	0.301176	Down
TM7SF3	-0.529868	7.16184	-3.91697	0.00028328	0.0109679	0.283141	Down
FKBP11	0.406646	6.54426	3.91599	0.00028415	0.0109679	0.280338	Up
TUBA1B	0.401254	11.5885	3.91592	0.000284211	0.0109679	0.280138	Up
TSN	0.358707	7.73677	3.91461	0.00028539	0.0109875	0.276355	Up
IYD	-0.849158	6.41299	-3.90839	0.000291006	0.0111775	0.258532	Down
MAGEH1	-0.230706	8.6072	-3.90529	0.000293844	0.0112601	0.249656	Down
FLT1	-0.663702	5.97712	-3.90454	0.000294539	0.0112604	0.247496	Down
BTG2	-0.626669	7.92156	-3.90335	0.000295635	0.0112761	0.244099	Down
LGSN	-0.862767	4.36959	-3.90208	0.000296817	0.0112949	0.240451	Down
TRPM6	-0.334861	5.12174	-3.90041	0.000298371	0.0113277	0.235676	Down
FADS3	0.355357	7.56348	3.89863	0.000300037	0.0113452	0.230585	Up
SERPINH1	0.51514	8.5681	3.89844	0.000300214	0.0113452	0.230047	Up
PTPRO	-0.739657	7.29117	-3.8956	0.000302897	0.0114203	0.22191	Down
DYM	-0.280497	6.54248	-3.89335	0.000305032	0.0114744	0.215491	Down
DNAJB11	0.287808	8.82426	3.89137	0.00030693	0.0115194	0.209818	Up
NRIP2	-0.295116	6.18374	-3.8812	0.000316848	0.0118644	0.180749	Down
VEPH1	-0.607525	6.84356	-3.87975	0.00031828	0.0118909	0.176626	Down
ACAD10	0.36339	6.23058	3.87565	0.000322388	0.012017	0.164905	Up
CDK2AP2	0.450108	8.55811	3.87388	0.000324167	0.0120559	0.159875	Up
CAPG	0.514823	8.80645	3.8696	0.000328532	0.0121906	0.147652	Up
ERLIN1	0.280254	8.28443	3.8679	0.00033028	0.0122278	0.142803	Up
KITLG	0.680068	4.80247	3.86688	0.000331329	0.0122314	0.139906	Up
CLDN8	-0.86543	8.93083	-3.86636	0.000331869	0.0122314	0.138417	Down
ZC2HC1C	-0.273487	6.99945	-3.86493	0.000333349	0.0122584	0.134351	Down
CFB	0.44691	7.20281	3.86366	0.000334678	0.0122798	0.130716	Up
HAO2	-1.21186	9.79016	-3.86097	0.000337496	0.0123324	0.123055	Down
FCGR1A	0.308099	4.83718	3.86017	0.000338341	0.0123324	0.12077	Up
ISCU	-0.160651	12.3022	-3.85995	0.000338573	0.0123324	0.120145	Down
LHFPL2	0.429884	7.02219	3.85943	0.00033912	0.0123324	0.118669	Up
TBC1D13	-0.439382	8.67872	-3.85861	0.000339986	0.0123365	0.116339	Down
SERPING1	0.642077	9.92316	3.85663	0.000342084	0.0123853	0.110718	Up
TNFRSF12A	0.606562	8.67014	3.85511	0.000343716	0.0124169	0.106371	Up
MRPS10	0.355293	7.52272	3.85342	0.000345528	0.012455	0.101566	Up
DTL	0.414222	4.31573	3.85226	0.000346773	0.0124658	0.0982807	Up
C3orf70	-0.317287	4.08656	-3.85099	0.000348151	0.0124658	0.0946586	Down
STUB1	-0.240371	9.24094	-3.85063	0.000348543	0.0124658	0.0936307	Down
GPR83	-0.265817	4.72695	-3.85033	0.000348868	0.0124658	0.0927798	Down
SLC12A6	-0.703737	7.17856	-3.84855	0.00035081	0.0124855	0.0877074	Down
ACAA2	-0.390418	7.66579	-3.84842	0.000350944	0.0124855	0.0873599	Down
CD83	-0.520854	8.26156	-3.8467	0.000352832	0.0125108	0.082458	Down
RRS1	0.311792	7.84598	3.84638	0.00035318	0.0125108	0.0815575	Up
ANXA9	-0.511473	7.35485	-3.84466	0.000355081	0.0125258	0.0766538	Down
CLDN1	0.711231	6.55259	3.84453	0.000355224	0.0125258	0.0762875	Up
SERPINE2	0.561956	7.20658	3.84392	0.000355894	0.0125258	0.0745656	Up
SUPT16H	0.427539	7.50127	3.83983	0.000360458	0.0126593	0.0629274	Up
LIN52	-0.450829	8.05085	-3.83861	0.00036183	0.0126803	0.0594581	Down
VCAN	1.28356	6.73109	3.83032	0.000371275	0.0129697	0.0359278	Up
KRT18	0.607438	10.8944	3.82997	0.000371669	0.0129697	0.0349596	Up
COQ10A	-0.313567	7.93132	-3.82784	0.000374146	0.0130268	0.0288933	Down
ZGPAT	-0.799683	8.5999	-3.82719	0.000374896	0.0130268	0.027065	Down
TUBG2	-0.393111	7.1985	-3.82623	0.000376016	0.0130382	0.0243401	Down
KLK6	-0.46727	5.98035	-3.82416	0.000378439	0.0130945	0.0184778	Down
MEGF11	0.942089	4.78727	3.82333	0.000379412	0.0131005	0.0161312	Up
TCEA2	-0.325052	6.76094	-3.82105	0.000382107	0.0131658	0.00966951	Down
MACROD1	-0.28314	6.10311	-3.81631	0.000387776	0.0133332	-0.00377389	Down
LAT2	0.275428	5.81635	3.81392	0.000390655	0.0133884	-0.0105266	Up
GALNT2	0.361334	6.83489	3.81363	0.000391014	0.0133884	-0.0113651	Up
TM9SF1	0.323149	6.92475	3.81203	0.000392951	0.0134155	-0.0158751	Up
LEPR	0.514705	5.3314	3.81163	0.000393442	0.0134155	-0.017016	Up
FHIT	-0.395067	7.79308	-3.81049	0.000394834	0.0134219	-0.0202384	Down
RUNDC3B	-0.768815	5.92019	-3.81014	0.000395267	0.0134219	-0.0212387	Down
MEPCE	-0.321281	8.78631	-3.80907	0.000396574	0.0134384	-0.0242518	Down
SMIM19	-0.32732	10.1006	-3.80707	0.000399047	0.0134944	-0.0299269	Down
D2HGDH	-0.346863	7.83827	-3.80157	0.000405901	0.0136582	-0.0454677	Down
SMURF1	0.2739	6.30745	3.8013	0.000406237	0.0136582	-0.0462229	Up
TMEM132E	-0.473455	6.45582	-3.80072	0.000406971	0.0136582	-0.0478701	Down
EXPH5	-0.536299	5.93203	-3.80052	0.000407224	0.0136582	-0.048437	Down
ETNPPL	-1.05218	6.32106	-3.79394	0.000415593	0.0139026	-0.0670013	Down
CC2D2A	-0.265629	5.72691	-3.79316	0.0004166	0.0139026	-0.0692077	Down
MAPK10	-0.359954	5.56027	-3.79281	0.000417054	0.0139026	-0.0702017	Down
TINAGL1	0.331366	8.223	3.79028	0.000420326	0.0139833	-0.0773333	Up
FLOT2	0.34736	7.55385	3.78654	0.000425215	0.0141004	-0.0878829	Up
CEL	-0.917671	7.14158	-3.78628	0.000425565	0.0141004	-0.0886342	Down
CTSD	0.458348	9.14623	3.78441	0.000428028	0.0141411	-0.0938977	Up
COPRS	-0.233735	9.26967	-3.78372	0.000428944	0.0141411	-0.0958483	Down
CTXN3	-1.58784	7.98741	-3.78256	0.000430484	0.0141411	-0.0991169	Down
RALB	0.199094	9.17382	3.78213	0.00043105	0.0141411	-0.100317	Up
CENPE	0.279025	3.84868	3.78178	0.000431527	0.0141411	-0.101325	Up
LCN2	1.33344	7.16164	3.78145	0.000431966	0.0141411	-0.102254	Up
LST1	0.501386	6.85531	3.7798	0.00043417	0.0141849	-0.106894	Up
NCKAP5	-0.46681	3.86591	-3.77884	0.000435457	0.0141987	-0.109594	Down
NQO2	-0.576101	8.94629	-3.77721	0.000437654	0.014225	-0.114185	Down
NEDD4L	-0.313744	8.44592	-3.77696	0.000438	0.014225	-0.114905	Down
MELK	0.433494	5.66529	3.77406	0.000441938	0.0143245	-0.123069	Up
PRPF6	0.316913	7.52209	3.77081	0.000446391	0.0144403	-0.132212	Up
SNX27	-0.256906	7.89164	-3.76976	0.000447838	0.0144587	-0.135165	Down
RPA1	0.337366	7.3687	3.76819	0.000450007	0.0144762	-0.139572	Up
USP32	0.23633	6.51378	3.76809	0.000450146	0.0144762	-0.139853	Up
A1CF	-0.944795	7.61987	-3.76343	0.000456665	0.0146305	-0.152964	Down
EIF4EBP2	-0.249315	8.11916	-3.76335	0.000456784	0.0146305	-0.153202	Down
WRNIP1	-0.182447	4.61591	-3.76275	0.000457622	0.0146305	-0.154872	Down
COL3A1	1.57183	10.0502	3.76087	0.000460281	0.0146869	-0.160155	Up
ITLN1	-0.990373	4.70908	-3.75801	0.000464363	0.0147884	-0.168206	Down
LSS	0.455603	5.95305	3.75483	0.000468927	0.0149048	-0.177123	Up
ABCC3	0.441498	7.47111	3.75366	0.000470623	0.0149298	-0.180413	Up
TDO2	0.342074	4.2215	3.75099	0.000474502	0.0150237	-0.187896	Up
CDC25B	0.36564	7.6998	3.7489	0.000477569	0.0150917	-0.193769	Up
GPR89A	-0.404286	9.40597	-3.74805	0.000478825	0.0151023	-0.196164	Down
MAD2L2	0.246965	7.57984	3.74433	0.000484336	0.0152468	-0.206595	Up
CYB5D2	-0.316192	8.55962	-3.74054	0.000490016	0.0153961	-0.217221	Down
STAT1	0.725928	7.96981	3.73657	0.000496027	0.0155363	-0.228333	Up
MLXIP	0.285322	5.89686	3.73634	0.000496374	0.0155363	-0.22897	Up
RBBP4	-0.206482	6.79583	-3.73457	0.000499086	0.0155915	-0.233936	Down
RAD51	0.171519	4.45819	3.73339	0.000500899	0.0156183	-0.23724	Up
CKAP4	0.416791	7.96615	3.73246	0.000502327	0.0156331	-0.239833	Up
NCALD	-0.253122	5.31395	-3.73005	0.000506067	0.0157197	-0.246592	Down
BUB1B	0.478776	5.22358	3.7294	0.000507076	0.0157213	-0.248407	Up
CSRNP1	-0.445049	6.98618	-3.7261	0.000512242	0.0158515	-0.257643	Down
S100A1	0.709722	7.73651	3.72522	0.000513629	0.0158645	-0.260107	Up
TXNDC9	0.678732	8.95656	3.7232	0.000516817	0.0159329	-0.265743	Up
SUGCT	-0.639027	8.57891	-3.72203	0.000518676	0.0159602	-0.269015	Down
DAO	-1.05145	9.05307	-3.71813	0.000524917	0.016092	-0.279911	Down
FGF9	-0.825899	6.67303	-3.71759	0.000525779	0.016092	-0.281406	Down
CELF2	0.369813	4.89978	3.71752	0.0005259	0.016092	-0.281616	Up
DPEP1	-0.885639	9.76326	-3.71514	0.000529759	0.0161726	-0.288275	Down
ANGPTL3	-0.699949	5.5756	-3.71467	0.000530508	0.0161726	-0.289562	Down
ACOX2	-0.717032	9.36373	-3.71364	0.000532186	0.0161937	-0.292439	Down
ZDHHC11	-0.381807	6.58195	-3.71263	0.00053384	0.0162008	-0.295264	Down
ZNF33B	-0.264828	5.26931	-3.71229	0.000534396	0.0162008	-0.296213	Down
PIPOX	-0.989959	10.4781	-3.71054	0.000537274	0.016258	-0.301105	Down
SIRT4	-0.35189	5.29539	-3.70979	0.000538513	0.0162655	-0.303202	Down
EPHX2	-0.51103	9.99026	-3.70466	0.000547042	0.0164916	-0.317513	Down
NOG	-0.185738	3.81789	-3.70343	0.000549107	0.0164916	-0.320945	Down
FMO1	-0.835134	11.18	-3.70326	0.000549385	0.0164916	-0.321405	Down
PCP2	-0.357682	5.98256	-3.70271	0.000550309	0.0164916	-0.322936	Down
TGM2	0.33652	6.56885	3.70203	0.00055146	0.0164916	-0.324839	Up
NID1	0.430967	7.22183	3.70169	0.000552031	0.0164916	-0.325781	Up
ZBTB24	-0.195927	3.84027	-3.701	0.000553204	0.0164965	-0.327713	Down
ASB9	-0.705284	7.69608	-3.69873	0.000557061	0.0165814	-0.334041	Down
ADI1	-0.614586	11.1119	-3.694	0.000565167	0.0166829	-0.347194	Down
STIP1	0.269763	8.36193	3.69386	0.000565419	0.0166829	-0.3476	Up
FRZB	-0.312764	5.88702	-3.69385	0.000565427	0.0166829	-0.347611	Down
APOC3	-0.411588	5.42231	-3.69344	0.000566134	0.0166829	-0.348749	Down
ATXN7L1	-0.38923	5.80023	-3.69316	0.000566629	0.0166829	-0.349546	Down
S100A10	0.34105	8.7308	3.69305	0.000566822	0.0166829	-0.349855	Up
SAE1	0.34652	7.81128	3.69207	0.000568518	0.0166829	-0.352576	Up
ATRAID	-0.25173	10.5131	-3.69202	0.000568609	0.0166829	-0.352721	Down
DCPS	-0.478808	7.45324	-3.68681	0.000577732	0.0169203	-0.367211	Down
SERTAD2	-0.296875	7.83979	-3.68537	0.000580281	0.0169535	-0.371218	Down
NEK2	0.202909	3.71108	3.68484	0.000581212	0.0169535	-0.372677	Up
SEL1L3	0.251556	6.03649	3.684	0.000582706	0.0169535	-0.375014	Up
FNIP2	-0.6268	9.23662	-3.68384	0.000582999	0.0169535	-0.375471	Down
SCRN2	-0.414454	7.85581	-3.67536	0.000598285	0.0173672	-0.399028	Down
CDC37	0.229805	8.62114	3.67265	0.000603238	0.0174801	-0.406531	Up
TMEM243	0.351199	9.10857	3.67116	0.000605985	0.0175287	-0.410664	Up
CCND1	-0.397875	7.34542	-3.6696	0.00060888	0.0175814	-0.415002	Down
PATL1	0.224604	6.42602	3.66768	0.000612447	0.0176533	-0.420316	Up
UBASH3B	0.307587	4.16218	3.66612	0.000615378	0.0177067	-0.42466	Up
AOC1	-1.01161	10.7128	-3.66544	0.000616644	0.017712	-0.426529	Down
ITGB2	1.06049	7.31082	3.66344	0.00062041	0.0177602	-0.432069	Up
STAC	-0.274434	7.73239	-3.6634	0.000620488	0.0177602	-0.432184	Down
RPN2	0.152364	10.7996	3.66096	0.000625117	0.0178394	-0.438946	Up
PI15	0.594795	4.93326	3.65985	0.000627248	0.0178394	-0.442042	Up
MAPK14	0.354961	6.84145	3.65977	0.000627385	0.0178394	-0.44224	Up
TLR2	0.504421	7.12237	3.65966	0.000627605	0.0178394	-0.442559	Up
S100A13	0.314437	7.25587	3.65713	0.00063246	0.0179202	-0.44957	Up
CLEC4F	0.17614	5.19584	3.65651	0.000633651	0.0179202	-0.45128	Up
MED6	0.277664	7.05544	3.65596	0.000634711	0.0179202	-0.452801	Up
UMOD	-0.797358	13.5491	-3.65541	0.000635777	0.0179202	-0.454328	Down
MAP3K9	0.303805	5.70229	3.65534	0.000635911	0.0179202	-0.454519	Up
ACAA1	-0.483698	10.3102	-3.65344	0.000639589	0.017993	-0.459765	Down
SNAP23	0.56356	7.03841	3.65274	0.000640969	0.0180009	-0.461725	Up
MOV10	0.294735	6.80494	3.652	0.000642405	0.0180104	-0.46376	Up
DOCK2	0.40006	4.76836	3.65142	0.00064354	0.0180114	-0.465366	Up
FNTA	0.270862	8.58263	3.65072	0.000644907	0.0180151	-0.467295	Up
CARD16	0.64952	5.89908	3.64968	0.000646956	0.0180151	-0.470181	Up
ETS1	0.408282	5.92293	3.64922	0.000647859	0.0180151	-0.471449	Up
OCEL1	-0.330918	8.55958	-3.64859	0.000649108	0.0180151	-0.473201	Down
CYP4Z1	-0.15847	3.30621	-3.64856	0.000649163	0.0180151	-0.473278	Down
HCLS1	0.862534	7.83549	3.64443	0.000657357	0.0182117	-0.484685	Up
CASP4	0.399542	6.33454	3.64168	0.000662883	0.0183338	-0.492298	Up
DHRS3	-0.429259	9.1993	-3.63986	0.000666549	0.0184042	-0.497313	Down
CORO1C	0.418371	8.43438	3.63846	0.000669397	0.0184207	-0.50119	Up
FOXN3	-0.345104	6.74897	-3.63841	0.000669491	0.0184207	-0.501317	Down
VAPB	-0.249298	8.16276	-3.63791	0.000670516	0.0184207	-0.502708	Down
EEF1E1	0.385538	6.5877	3.63309	0.000680399	0.0186482	-0.516011	Up
RPS28	-0.315794	7.31477	-3.63276	0.000681073	0.0186482	-0.516911	Down
ATP6V0E2	-0.516785	8.95977	-3.63142	0.000683856	0.0186932	-0.520618	Down
COL6A3	1.3839	9.13673	3.6304	0.000685966	0.0187197	-0.523419	Up
KAT2A	-0.268572	7.98616	-3.62828	0.000690388	0.0187638	-0.529259	Down
SLC25A33	-0.513915	8.47286	-3.62799	0.000691008	0.0187638	-0.530076	Down
UBE2T	0.422588	5.61256	3.62647	0.000694191	0.0187638	-0.534253	Up
HSD11B2	-0.790562	10.484	-3.62616	0.000694847	0.0187638	-0.535112	Down
CDK18	-0.430311	7.42237	-3.62609	0.000694991	0.0187638	-0.535301	Down
RPP40	0.385718	6.59057	3.62602	0.000695139	0.0187638	-0.535494	Up
UBE2G2	0.18371	7.71987	3.62543	0.000696382	0.0187638	-0.537117	Up
FARP1	-0.411997	8.31538	-3.62527	0.000696734	0.0187638	-0.537577	Down
BBS9	-0.394463	4.36426	-3.62102	0.00070576	0.0189757	-0.549276	Down
IPO4	0.227328	8.58288	3.61859	0.000710981	0.0190848	-0.555974	Up
MYO1F	0.481764	6.57876	3.61785	0.000712568	0.0190961	-0.558	Up
ZC3H6	-0.322393	5.51176	-3.61483	0.000719108	0.0192092	-0.566303	Down
CDC42SE2	0.655113	7.21089	3.61439	0.000720082	0.0192092	-0.567532	Up
RAB32	0.244715	6.11417	3.61429	0.0007203	0.0192092	-0.567808	Up
XPNPEP3	-0.213214	5.6781	-3.61262	0.000723945	0.019275	-0.572395	Down
DLST	-0.610259	8.95038	-3.61122	0.000727012	0.0193253	-0.576236	Down
ADIRF	-0.635568	10.4044	-3.60812	0.000733877	0.0194538	-0.584776	Down
PHLDB2	0.437418	4.46679	3.60796	0.000734216	0.0194538	-0.585195	Up
TUBB4B	0.203881	10.6055	3.60596	0.000738674	0.0195131	-0.590695	Up
CDHR5	-0.858173	7.83586	-3.60589	0.000738837	0.0195131	-0.590895	Down
ABCC6	-0.684033	9.22281	-3.60245	0.000746564	0.0196855	-0.600347	Down
HLA-G	0.347469	10.2963	3.59914	0.000754063	0.0198513	-0.609426	Up
B3GALT2	-0.136142	3.0994	-3.59645	0.000760207	0.0199478	-0.616797	Down
NDNF	-0.795326	7.42638	-3.59617	0.00076086	0.0199478	-0.617576	Down
SMARCA2	0.525517	7.08603	3.59595	0.000761374	0.0199478	-0.61819	Up
NR3C2	-0.514739	8.12288	-3.5953	0.000762857	0.0199547	-0.619958	Down
SAT2	-0.535562	10.8454	-3.59406	0.000765727	0.0199979	-0.623368	Down
SHISA3	-0.484516	8.83489	-3.59246	0.000769434	0.0200628	-0.627754	Down
TTK	0.311906	3.59935	3.59153	0.000771585	0.0200869	-0.63029	Up
FGGY	-0.222747	5.75585	-3.59028	0.000774513	0.0201291	-0.633729	Down
IDH1	-0.488992	10.2153	-3.58979	0.000775661	0.0201291	-0.635075	Down
AGA	0.337989	7.78363	3.58625	0.00078398	0.0203129	-0.644761	Up
ME1	0.475844	5.27809	3.58561	0.000785502	0.0203202	-0.646523	Up
PREP	0.228228	6.74147	3.5819	0.000794331	0.0205162	-0.656671	Up
LMAN2L	-0.244352	8.6376	-3.57883	0.000801718	0.0206745	-0.665076	Down
NPHS2	-0.916897	9.95339	-3.57721	0.00080565	0.0207433	-0.669519	Down
AMACR	0.38041	7.3031	3.57553	0.000809746	0.020816	-0.674121	Up
PTPRA	0.393283	6.31556	3.57178	0.000818922	0.0210053	-0.684351	Up
SLC52A2	0.299535	6.97808	3.57099	0.000820882	0.0210053	-0.686521	Up
UVRAG	-0.213291	6.87773	-3.57096	0.000820949	0.0210053	-0.686595	Down
THAP3	-0.181253	6.26101	-3.56994	0.000823486	0.0210374	-0.689396	Down
SOAT1	0.529538	7.4735	3.56811	0.000828027	0.0211205	-0.694387	Up
AMOTL1	0.219769	5.86682	3.56322	0.0008403	0.0213798	-0.70774	Up
CENPW	0.551614	5.79755	3.56302	0.000840802	0.0213798	-0.708282	Up
NUP133	0.234778	6.51749	3.55973	0.000849161	0.021559	-0.717259	Up
PARM1	-0.392171	8.66854	-3.55865	0.000851922	0.0215956	-0.720205	Down
EIF3L	-0.186606	12.2358	-3.55644	0.000857603	0.0217061	-0.726236	Down
AGMAT	-0.895893	8.88112	-3.55467	0.000862172	0.0217881	-0.731057	Down
PRKCZ	-0.400649	8.29134	-3.55355	0.000865094	0.0218283	-0.734127	Down
SEC23A	0.523577	7.94774	3.55238	0.000868137	0.0218714	-0.737312	Up
TBCB	0.274889	9.14598	3.54915	0.000876592	0.0220506	-0.746105	Up
LGALS13	0.194005	4.07169	3.54841	0.000878539	0.0220621	-0.748118	Up
LYPD1	0.63961	5.72514	3.54796	0.000879739	0.0220621	-0.749357	Up
SERPINF2	-0.61477	8.32437	-3.54577	0.000885522	0.0221732	-0.7553	Down
AFP	-0.288715	5.71508	-3.54418	0.00088977	0.0222456	-0.759641	Down
ARFGAP3	0.396477	9.08881	3.54329	0.00089213	0.0222707	-0.762043	Up
EXOC4	0.387241	5.9967	3.54126	0.000897581	0.022365	-0.767569	Up
CLC	0.609538	4.81491	3.54087	0.000898637	0.022365	-0.768635	Up
CPD	0.626637	7.61388	3.53619	0.000911346	0.0226469	-0.781371	Up
PMVK	-0.267156	8.56205	-3.53455	0.000915831	0.0226982	-0.785824	Down
BHMT2	-0.413093	10.7218	-3.53413	0.000916991	0.0226982	-0.786971	Down
NME1	0.403803	9.12465	3.53392	0.000917562	0.0226982	-0.787536	Up
PLEKHA5	-0.68684	7.13159	-3.53266	0.000921018	0.0227259	-0.790945	Down
CHFR	0.31566	7.13231	3.53251	0.000921451	0.0227259	-0.791371	Up
LIME1	-0.658614	8.50526	-3.52823	0.000933328	0.0229842	-0.802983	Down
ITGA8	-0.352431	6.15769	-3.52763	0.000935004	0.022991	-0.804611	Down
JTB	-0.225116	11.1227	-3.52569	0.000940451	0.0230626	-0.809876	Down
FCER1G	0.903782	7.27361	3.52559	0.000940729	0.0230626	-0.810145	Up
S100A2	0.958892	10.5153	3.52252	0.000949399	0.0232404	-0.818462	Up
MANF	0.254915	9.02941	3.51869	0.000960357	0.0234736	-0.828865	Up
TYROBP	0.892758	8.25114	3.51808	0.000962101	0.0234793	-0.830509	Up
AMBP	0.293306	5.83304	3.51761	0.00096345	0.0234793	-0.831779	Up
DEGS1	0.301838	9.47238	3.51698	0.000965279	0.0234889	-0.833498	Up
IFIT1	-0.698743	8.69475	-3.51577	0.000968777	0.0235361	-0.836777	Down
GZF1	-0.185912	6.31089	-3.51505	0.000970854	0.0235361	-0.838718	Down
MAPK13	0.353851	6.89647	3.51401	0.00097387	0.0235361	-0.841529	Up
TMED4	-0.306354	9.1719	-3.51366	0.000974899	0.0235361	-0.842486	Down
HSPA4	0.506946	7.32007	3.51362	0.000975021	0.0235361	-0.8426	Up
FXYD6	-0.429659	7.59621	-3.51334	0.000975826	0.0235361	-0.843347	Down
SLC44A4	0.564663	8.10336	3.5106	0.000983847	0.0236947	-0.850766	Up
FOXM1	0.314888	5.12722	3.50655	0.000995822	0.0239152	-0.86173	Up
DDX3X	0.646667	7.77044	3.50651	0.000995919	0.0239152	-0.861818	Up
CCSER1	-0.302876	4.17382	-3.50309	0.00100615	0.0241255	-0.871078	Down
GPX1	0.379848	11.0928	3.50138	0.00101129	0.0241435	-0.875694	Up
SRSF5	-0.364822	10.3381	-3.50103	0.00101235	0.0241435	-0.876648	Down
POLE2	0.287793	5.37221	3.50076	0.00101316	0.0241435	-0.877371	Up
TMLHE	-0.261545	5.27097	-3.50049	0.00101399	0.0241435	-0.878109	Down
EPB41	0.218679	5.22301	3.5004	0.00101426	0.0241435	-0.878353	Up
TLR10	0.143098	4.66977	3.4982	0.00102094	0.0242533	-0.884304	Up
CYP26B1	-0.405997	5.51925	-3.4979	0.00102183	0.0242533	-0.88509	Down
AKNA	0.247728	5.20445	3.49726	0.00102379	0.0242647	-0.886824	Up
TBC1D16	0.200112	6.46259	3.4967	0.00102552	0.0242647	-0.888353	Up
KDR	-0.365828	8.19516	-3.49629	0.00102675	0.0242647	-0.889439	Down
CUL5	-0.359599	6.68395	-3.49441	0.00103253	0.0243663	-0.894528	Down
CKS2	0.875256	8.11905	3.49308	0.00103663	0.0244278	-0.898115	Up
ADAMTS1	1.0801	8.46213	3.49113	0.00104266	0.0245347	-0.903369	Up
BCKDHA	-0.253461	9.02134	-3.48809	0.00105215	0.0246976	-0.911573	Down
PTGER3	-0.483245	7.14622	-3.48795	0.0010526	0.0246976	-0.91196	Down
ARF4	0.224563	10.494	3.48727	0.00105473	0.0247124	-0.913797	Up
APOH	-0.685224	6.7311	-3.48225	0.00107059	0.0249876	-0.927311	Down
TBC1D5	-0.217794	8.5307	-3.4813	0.00107363	0.0249876	-0.929878	Down
CYP4F3	-1.1681	9.0407	-3.4808	0.00107522	0.0249876	-0.931216	Down
TRAPPC1	0.412697	8.9713	3.47967	0.00107885	0.0249876	-0.934266	Up
CSRNP2	0.248838	6.94678	3.47929	0.00108006	0.0249876	-0.935285	Up
PRPSAP2	-0.272608	8.48105	-3.47828	0.0010833	0.0249876	-0.938	Down
PLIN3	0.362767	8.50338	3.47828	0.00108333	0.0249876	-0.938021	Up
ISOC2	-0.500324	8.32295	-3.4775	0.00108584	0.0249876	-0.940117	Down
TMEM54	0.499339	6.88322	3.47731	0.00108643	0.0249876	-0.940611	Up
PMM1	-0.29128	8.12882	-3.47653	0.00108898	0.0249876	-0.942729	Down
SLC39A14	0.560653	5.5853	3.47603	0.0010906	0.0249876	-0.944079	Up
MCM3AP	0.413136	4.19104	3.47595	0.00109085	0.0249876	-0.944286	Up
FAM13A	-0.376596	7.61208	-3.47569	0.0010917	0.0249876	-0.944988	Down
C3	0.967398	9.28749	3.47518	0.00109336	0.0249876	-0.946364	Up
MET	0.551211	7.82536	3.47504	0.00109381	0.0249876	-0.946739	Up
MARVELD3	-0.321717	6.54419	-3.47475	0.00109475	0.0249876	-0.947519	Down
NDUFS1	-0.524079	6.19193	-3.47377	0.00109794	0.0249876	-0.950147	Down
LZTS3	-0.277659	9.31546	-3.47356	0.00109862	0.0249876	-0.950709	Down
ASB8	-0.330683	8.02417	-3.47334	0.00109934	0.0249876	-0.951306	Down
NR4A2	-1.18989	4.43616	-3.4733	0.00109946	0.0249876	-0.951404	Down
COLGALT1	0.256247	6.83772	3.47325	0.00109965	0.0249876	-0.951558	Up
EIF4A3	0.233186	9.50583	3.47314	0.0011	0.0249876	-0.951845	Up
CD86	0.377254	4.90303	3.47225	0.00110292	0.0249964	-0.954244	Up
GANC	-0.213549	5.1061	-3.47195	0.00110388	0.0249964	-0.955032	Down
CSTA	0.859756	5.61798	3.47127	0.00110611	0.0249964	-0.956864	Up
PPP2R2D	-0.227638	6.45187	-3.47116	0.00110648	0.0249964	-0.957165	Down
TTC17	-0.271793	7.06777	-3.47053	0.00110854	0.0250085	-0.958849	Down
PSMB8	0.499712	8.33236	3.46966	0.00111143	0.0250142	-0.961207	Up
CRELD2	0.224136	9.07111	3.46918	0.001113	0.0250142	-0.962484	Up
IL36G	0.215778	4.15134	3.46907	0.00111337	0.0250142	-0.962782	Up
MGST1	0.575195	10.9837	3.46678	0.00112097	0.0250926	-0.96894	Up
L3MBTL4	-0.242073	5.50394	-3.4667	0.00112124	0.0250926	-0.96916	Down
UPP1	0.595583	7.12772	3.46664	0.00112145	0.0250926	-0.969328	Up
MUTYH	-0.239303	8.19733	-3.46476	0.00112771	0.0251984	-0.974368	Down
MAGI2	-0.290663	5.32836	-3.4635	0.00113195	0.0252587	-0.977764	Down
LRRN4	0.661925	5.73998	3.4605	0.00114204	0.0254492	-0.985796	Up
TXLNA	0.21005	6.32675	3.45655	0.0011555	0.0257142	-0.996396	Up
CAMK2G	-0.299216	6.56869	-3.45425	0.00116343	0.0258555	-1.00258	Down
SULF2	0.346197	8.6136	3.45377	0.00116506	0.0258568	-1.00385	Up
FAM104B	-0.234331	6.37906	-3.45325	0.00116686	0.0258616	-1.00525	Down
CHRM3	-0.20679	4.73199	-3.45224	0.00117035	0.0259042	-1.00795	Down
ACSBG2	-0.358287	5.56205	-3.4509	0.00117502	0.0259724	-1.01155	Down
DDI2	-0.351228	6.23892	-3.45025	0.00117729	0.0259875	-1.0133	Down
FANCI	0.247619	5.09183	3.44959	0.00117957	0.026003	-1.01505	Up
PDZD2	-0.614074	6.04862	-3.44888	0.00118206	0.0260227	-1.01696	Down
XPO5	0.23133	7.08018	3.44739	0.00118731	0.0261033	-1.02097	Up
RGS2	-0.714884	8.05512	-3.44652	0.00119036	0.0261354	-1.02329	Down
SDC2	0.353	8.79079	3.445	0.00119572	0.0261869	-1.02735	Up
PIM3	-0.244431	8.70012	-3.44428	0.00119826	0.0261869	-1.02927	Down
CSNK1D	0.259902	7.64833	3.44387	0.00119972	0.0261869	-1.03037	Up
VDAC1	0.261914	9.68206	3.44371	0.00120031	0.0261869	-1.03082	Up
LRRC75A	-0.235812	5.05993	-3.44311	0.00120242	0.0261869	-1.03241	Down
UCHL3	0.393242	9.11768	3.44294	0.00120305	0.0261869	-1.03288	Up
RNF152	-0.38951	4.59485	-3.4427	0.00120389	0.0261869	-1.03351	Down
ZNF34	-0.253103	5.57723	-3.44099	0.00121001	0.0262852	-1.0381	Down
RWDD2B	-0.222515	8.12798	-3.4404	0.00121211	0.0262961	-1.03967	Down
COL5A1	0.893019	7.10227	3.43917	0.00121652	0.0263568	-1.04295	Up
TCEAL3	-0.274949	8.96666	-3.43813	0.00122029	0.0263664	-1.04575	Down
HADH	-0.487036	10.1617	-3.43787	0.00122122	0.0263664	-1.04644	Down
KIAA2013	-0.253887	8.31857	-3.43771	0.00122179	0.0263664	-1.04686	Down
HMGCS2	-0.675559	7.11696	-3.43645	0.00122635	0.0264303	-1.05023	Down
SERPINA1	0.619995	8.95892	3.43564	0.00122928	0.0264428	-1.05239	Up
LILRB2	0.364318	4.9103	3.4354	0.00123016	0.0264428	-1.05303	Up
MIOX	-1.12831	11.9605	-3.43405	0.00123507	0.0265136	-1.05664	Down
RUVBL1	0.215484	8.18755	3.43356	0.00123686	0.0265173	-1.05795	Up
KCNK10	-0.526602	5.09666	-3.43056	0.00124789	0.0267188	-1.06597	Down
ASB13	-0.391977	9.29778	-3.42789	0.00125776	0.0268951	-1.0731	Down
NCR3LG1	-0.414769	6.59965	-3.42638	0.00126338	0.0269245	-1.07713	Down
POLG	0.2132	7.06122	3.42617	0.00126415	0.0269245	-1.07768	Up
DUSP3	0.339335	7.70279	3.42583	0.00126544	0.0269245	-1.0786	Up
TAPBP	0.436861	6.40021	3.4254	0.00126704	0.0269245	-1.07975	Up
KCMF1	-0.211151	5.84648	-3.42532	0.00126735	0.0269245	-1.07996	Down
SRM	0.262366	7.62691	3.42272	0.00127712	0.0270783	-1.08691	Up
TGFB1	0.305164	6.67866	3.42251	0.00127789	0.0270783	-1.08745	Up
TERF2IP	-0.18948	9.08545	-3.42058	0.00128521	0.0271689	-1.09261	Down
THADA	0.209472	4.25024	3.4205	0.00128548	0.0271689	-1.0928	Up
TNFSF13B	0.742421	6.47789	3.41939	0.00128972	0.0272235	-1.09578	Up
OARD1	-0.254583	7.67757	-3.4187	0.00129232	0.0272433	-1.0976	Down
SPC25	0.21871	3.40125	3.4129	0.00131463	0.0276781	-1.11307	Up
NR1I3	-0.517887	4.95804	-3.41221	0.00131729	0.0276985	-1.1149	Down
GPC5	-1.23114	6.91081	-3.41033	0.0013246	0.0277994	-1.1199	Down
PLG	-1.22142	8.71728	-3.41011	0.00132548	0.0277994	-1.1205	Down
DPF3	-0.317831	5.94479	-3.4076	0.0013353	0.0279697	-1.12717	Down
CLU	0.511416	8.56501	3.40705	0.00133748	0.0279795	-1.12864	Up
NIT1	-0.288927	7.94632	-3.40463	0.001347	0.0281429	-1.13505	Down
SLC6A13	-0.61673	10.3058	-3.40344	0.00135173	0.0282058	-1.13822	Down
SH3BGR	-0.366852	7.15586	-3.40044	0.00136374	0.0284203	-1.14621	Down
TIMM17A	0.195144	6.69086	3.3996	0.00136709	0.0284539	-1.14843	Up
GNB2	0.326873	8.9404	3.39778	0.00137445	0.0285707	-1.15327	Up
CLYBL	-0.45635	7.86595	-3.39732	0.00137629	0.0285728	-1.15448	Down
HCK	0.601281	6.43064	3.39682	0.00137831	0.0285787	-1.15581	Up
ISM1	-0.32447	4.59643	-3.39587	0.00138218	0.0286227	-1.15834	Down
HOGA1	-0.412615	10.6157	-3.39537	0.00138422	0.0286287	-1.15967	Down
NUP160	0.276878	5.83148	3.39374	0.00139086	0.0287299	-1.164	Up
PLP2	0.425099	8.58609	3.3925	0.00139592	0.0287586	-1.16727	Up
SH3RF1	-0.24252	7.14747	-3.39208	0.00139765	0.0287586	-1.16839	Down
ESYT1	0.339118	8.8534	3.39204	0.00139783	0.0287586	-1.16851	Up
SHARPIN	-0.234859	7.68581	-3.39169	0.00139927	0.0287586	-1.16944	Down
AGR3	0.406064	3.76879	3.39053	0.00140401	0.0288199	-1.1725	Up
CDH3	0.51376	7.01819	3.39011	0.00140576	0.0288199	-1.17362	Up
HLA-B	0.475932	12.0027	3.38924	0.00140937	0.0288228	-1.17593	Up
HSP90B1	0.711114	9.01968	3.38923	0.00140942	0.0288228	-1.17597	Up
GSTA3	-0.802372	8.03703	-3.38387	0.00143177	0.0291384	-1.19017	Down
LXN	0.592566	8.10085	3.38371	0.00143241	0.0291384	-1.19058	Up
ZDHHC4	-0.192591	6.15331	-3.38359	0.00143293	0.0291384	-1.1909	Down
CNR1	0.234071	4.31719	3.38351	0.00143326	0.0291384	-1.19112	Up
CBFB	0.351544	7.49518	3.3834	0.00143374	0.0291384	-1.19141	Up
DNAJA4	0.244219	6.81447	3.38297	0.00143552	0.0291387	-1.19254	Up
MND1	0.22033	3.55347	3.38019	0.00144728	0.029341	-1.1999	Up
ADAMTS6	0.164497	3.93735	3.37878	0.0014533	0.0294058	-1.20365	Up
MDK	0.451307	6.82774	3.37834	0.00145517	0.0294058	-1.20481	Up
ICAM1	0.392491	6.83316	3.37818	0.00145586	0.0294058	-1.20524	Up
SCIMP	0.164408	3.81324	3.37698	0.00146096	0.029438	-1.2084	Up
IFITM2	0.456445	11.3287	3.37696	0.00146104	0.029438	-1.20845	Up
HRCT1	0.348401	6.82685	3.37577	0.00146616	0.0294794	-1.2116	Up
TRIM15	-0.365178	7.44421	-3.3753	0.00146817	0.0294794	-1.21284	Down
LRRC41	0.215422	5.95491	3.375	0.00146946	0.0294794	-1.21363	Up
SLCO2B1	0.455152	6.93693	3.37481	0.00147028	0.0294794	-1.21414	Up
PHYHD1	-0.297598	8.33736	-3.37171	0.0014837	0.0297047	-1.22234	Down
CCAR2	-0.344328	5.94742	-3.37138	0.00148514	0.0297047	-1.22322	Down
SEC11A	0.230249	10.6739	3.37033	0.00148973	0.0297336	-1.226	Up
PYCARD	0.557781	6.70765	3.36991	0.00149155	0.0297336	-1.2271	Up
PAOX	-0.23866	6.45149	-3.3698	0.00149203	0.0297336	-1.22739	Down
SLCO4A1	0.384267	6.91212	3.36853	0.0014976	0.0298023	-1.23075	Up
P2RX5	0.309836	7.18274	3.36791	0.00150029	0.0298023	-1.23237	Up
RHBDL2	0.229498	4.68083	3.36777	0.00150093	0.0298023	-1.23276	Up
SAP18	-0.27505	8.74438	-3.36631	0.00150735	0.0298936	-1.23661	Down
CD276	0.272474	5.45542	3.36541	0.00151133	0.0299364	-1.23899	Up
DPP7	-0.363953	6.79529	-3.36405	0.00151734	0.0299726	-1.24257	Down
THNSL2	-0.512441	6.32205	-3.36398	0.00151768	0.0299726	-1.24277	Down
EXD2	-0.232179	6.69794	-3.36338	0.00152034	0.0299726	-1.24435	Down
GDPD1	-0.192946	4.07661	-3.36321	0.00152106	0.0299726	-1.24478	Down
NFE2L2	0.359939	6.46904	3.36287	0.00152259	0.0299726	-1.24569	Up
WFDC1	-0.499255	7.65408	-3.36253	0.00152412	0.0299726	-1.2466	Down
PARG	-0.261589	7.99517	-3.36135	0.00152938	0.0300399	-1.2497	Down
SLC7A7	-0.758222	11.0763	-3.36086	0.00153156	0.0300468	-1.25099	Down
FAM219A	0.220106	6.84573	3.35892	0.0015403	0.0300887	-1.25612	Up
CDHR3	-0.189996	4.66223	-3.35882	0.00154072	0.0300887	-1.25637	Down
MAN2B1	0.348883	7.64405	3.35832	0.00154301	0.0300887	-1.25771	Up
SLC30A8	-0.423131	5.30279	-3.35808	0.00154406	0.0300887	-1.25832	Down
EVI2A	0.975654	6.39027	3.35788	0.00154497	0.0300887	-1.25885	Up
SERPINA6	-0.700532	8.42939	-3.35779	0.00154538	0.0300887	-1.25909	Down
TBC1D8	0.231831	6.40812	3.35753	0.00154654	0.0300887	-1.25977	Up
C19orf18	-0.237576	5.45051	-3.35548	0.00155585	0.030234	-1.26518	Down
CAD	0.178616	5.82876	3.35431	0.00156116	0.0303013	-1.26826	Up
NCAPD3	0.2023	7.05622	3.35174	0.00157292	0.0304934	-1.27503	Up
MMAB	-0.316511	6.41565	-3.35049	0.00157869	0.0305692	-1.27833	Down
CDKL1	-0.312468	6.12408	-3.34931	0.00158414	0.0306384	-1.28143	Down
PCNA	0.288943	9.06154	3.34639	0.00159771	0.0308647	-1.28913	Up
PKM	0.33454	8.39066	3.3451	0.00160372	0.0309088	-1.29252	Up
FGD2	0.282413	5.98547	3.345	0.00160418	0.0309088	-1.29278	Up
CDH9	-0.458415	5.60966	-3.34433	0.00160732	0.0309088	-1.29454	Down
HMGN2	-0.170076	12.097	-3.34428	0.00160754	0.0309088	-1.29466	Down
ZNF16	-0.198766	6.90555	-3.34327	0.00161231	0.0309643	-1.29733	Down
FAM117A	-0.339782	8.0931	-3.34246	0.00161611	0.0310009	-1.29945	Down
TSPAN33	-0.410751	9.39504	-3.34128	0.00162167	0.0310702	-1.30255	Down
NTNG1	-0.309952	5.73758	-3.34061	0.00162485	0.0310702	-1.30432	Down
TRAM1	0.73818	9.77617	3.3405	0.0016254	0.0310702	-1.30462	Up
BCL6	0.439102	6.80957	3.33878	0.00163355	0.0311897	-1.30914	Up
EPB41L4B	-0.20395	5.12349	-3.33675	0.00164322	0.0313377	-1.31446	Down
AGBL4	-0.108991	4.1697	-3.33584	0.00164759	0.0313846	-1.31685	Down
C16orf89	-0.755482	7.86215	-3.33524	0.00165049	0.0314034	-1.31844	Down
F3	-0.34822	6.937	-3.33375	0.00165768	0.0315011	-1.32235	Down
CACNB3	0.218781	6.28835	3.33338	0.00165947	0.0315011	-1.32333	Up
TXNDC11	-0.191107	8.29608	-3.33296	0.00166148	0.0315028	-1.32442	Down
LIPG	0.768797	6.39236	3.33169	0.00166762	0.0315827	-1.32774	Up
TSR1	0.268247	6.64794	3.33025	0.00167464	0.0316792	-1.33153	Up
KDM6B	-0.342846	6.73222	-3.32808	0.00168528	0.0318436	-1.33724	Down
MICALL2	0.266576	6.25938	3.32664	0.00169234	0.0319402	-1.34101	Up
GATA3	-0.449259	6.75051	-3.32578	0.00169657	0.0319834	-1.34326	Down
CD300C	0.270744	4.96171	3.32476	0.00170159	0.0320393	-1.34592	Up
PDZRN3	-0.211272	5.94592	-3.32422	0.00170427	0.0320393	-1.34734	Down
MAGEA8	-0.136958	3.8728	-3.32376	0.00170655	0.0320393	-1.34854	Down
TRIM39	-0.197232	7.29698	-3.3236	0.00170736	0.0320393	-1.34897	Down
FAM151A	-1.39802	9.38602	-3.32225	0.00171407	0.0320918	-1.3525	Down
TAGLN2	0.325191	9.1141	3.32225	0.00171407	0.0320918	-1.3525	Up
PIK3C2G	-0.455738	5.77612	-3.32185	0.00171607	0.0320926	-1.35355	Down
C2	0.42817	5.71888	3.31869	0.00173192	0.0323522	-1.36184	Up
PARK7	-0.174478	11.9333	-3.31738	0.00173851	0.0324383	-1.36526	Down
HERC5	-0.476227	6.49218	-3.31546	0.00174826	0.0325788	-1.3703	Down
F2RL1	0.2668	9.10044	3.31511	0.00175001	0.0325788	-1.3712	Up
NUDC	0.214741	8.93623	3.31384	0.0017565	0.0326625	-1.37454	Up
CDC6	0.253956	3.58427	3.31234	0.00176416	0.0327678	-1.37846	Up
FAM170A	0.224406	4.72754	3.31153	0.00176828	0.0328072	-1.38056	Up
CNDP1	-0.649053	7.19577	-3.3094	0.00177925	0.0329733	-1.38613	Down
PHF5A	-0.356956	7.74133	-3.30606	0.00179661	0.0332411	-1.39488	Down
DEDD2	-0.2615	8.31406	-3.30584	0.00179775	0.0332411	-1.39544	Down
IGFLR1	0.318952	6.97349	3.30508	0.00180169	0.0332583	-1.39742	Up
ACOT6	-0.55641	4.69506	-3.30488	0.00180273	0.0332583	-1.39794	Down
PRPF31	0.280912	7.14116	3.30419	0.00180633	0.033283	-1.39974	Up
GSTA1	-0.624887	8.64841	-3.30314	0.00181184	0.033283	-1.40248	Down
F5	-0.281128	5.73525	-3.30308	0.00181216	0.033283	-1.40264	Down
KIF2C	0.221439	5.53349	3.30282	0.00181356	0.033283	-1.40333	Up
FREM1	-0.440568	5.89763	-3.30269	0.00181422	0.033283	-1.40366	Down
GBP2	0.623835	6.51992	3.30006	0.00182813	0.0335008	-1.41054	Up
ASS1	-0.661148	12.7202	-3.29475	0.00185646	0.033982	-1.42439	Down
PCGF2	-0.235418	7.47937	-3.29034	0.00188028	0.0343795	-1.43586	Down
OR52D1	0.203992	4.77311	3.2864	0.00190182	0.0347348	-1.44612	Up
ATP1B2	-0.316183	6.29079	-3.28388	0.00191573	0.034929	-1.45267	Down
ARHGEF9	-0.238472	7.13193	-3.2837	0.00191672	0.034929	-1.45314	Down
AGTR1	-0.563236	7.0536	-3.28113	0.00193102	0.0351312	-1.45983	Down
TNFRSF1A	0.327838	8.81382	3.28094	0.0019321	0.0351312	-1.46033	Up
RPS15A	-0.254262	7.54689	-3.27897	0.00194314	0.0352816	-1.46546	Down
AP1S3	0.544237	4.59379	3.27869	0.00194467	0.0352816	-1.46617	Up
TSPAN1	0.458529	11.2889	3.27696	0.00195444	0.0353942	-1.47068	Up
EPM2A	-0.300256	6.62992	-3.27639	0.00195768	0.0353942	-1.47217	Down
REN	-1.00434	7.99739	-3.27618	0.00195885	0.0353942	-1.47271	Down
EMILIN1	0.493022	6.55899	3.27606	0.00195951	0.0353942	-1.47301	Up
TRNP1	0.32401	6.27829	3.27546	0.0019629	0.0354164	-1.47456	Up
CYB5A	-0.350814	11.9559	-3.27277	0.00197822	0.0356536	-1.48156	Down
TRAF3	0.19451	6.72109	3.27223	0.00198131	0.0356701	-1.48296	Up
C1R	0.66483	9.06301	3.27122	0.0019871	0.0357352	-1.48559	Up
ZKSCAN3	-0.218096	4.39709	-3.26907	0.00199943	0.0358873	-1.49115	Down
SLC6A19	-0.990701	9.05705	-3.26898	0.00199994	0.0358873	-1.49138	Down
LAMTOR5	-0.230391	11.7196	-3.26829	0.00200394	0.0359197	-1.49318	Down
BTRC	0.193622	5.63826	3.26725	0.00200995	0.0359883	-1.49587	Up
NNMT	0.421106	4.75949	3.2661	0.00201667	0.0360261	-1.49887	Up
GPD1L	-0.299987	9.30163	-3.26587	0.00201798	0.0360261	-1.49946	Down
KLHL12	0.145121	7.62134	3.26554	0.00201987	0.0360261	-1.5003	Up
DNAJC13	0.187209	4.22052	3.26538	0.00202085	0.0360261	-1.50074	Up
PSMB10	0.491234	7.36666	3.26494	0.00202341	0.03603	-1.50188	Up
ZNF630	-0.259008	5.74934	-3.26458	0.00202547	0.03603	-1.50279	Down
ERF	-0.300957	6.54105	-3.26358	0.00203135	0.0360954	-1.5054	Down
CHPT1	-0.370933	6.7601	-3.26236	0.0020385	0.0361834	-1.50856	Down
PPP1R12B	-0.185324	4.375	-3.26183	0.00204158	0.0361989	-1.50992	Down
UPB1	-0.785583	7.22521	-3.25899	0.00205838	0.0364573	-1.51728	Down
DERL1	0.208226	8.41078	3.25832	0.00206232	0.0364805	-1.51901	Up
FAS	0.800739	6.82673	3.25802	0.00206414	0.0364805	-1.5198	Up
NDUFB11	-0.24052	10.3759	-3.25661	0.0020725	0.0365889	-1.52343	Down
SLC6A8	0.387371	8.63067	3.25597	0.00207636	0.0366153	-1.52511	Up
DUSP15	-0.253152	6.6391	-3.25555	0.00207883	0.0366153	-1.52618	Down
PGR	-0.178062	4.53465	-3.25495	0.00208247	0.0366153	-1.52775	Down
IDNK	-0.374044	7.91341	-3.25487	0.00208293	0.0366153	-1.52794	Down
ATP12A	-0.403374	5.76631	-3.25421	0.00208691	0.0366461	-1.52966	Down
R3HCC1	-0.252695	8.11144	-3.2536	0.00209059	0.0366713	-1.53124	Down
DHTKD1	-0.41087	9.68078	-3.25194	0.00210055	0.0368035	-1.53552	Down
PLEK	0.512018	6.80878	3.25158	0.00210276	0.0368035	-1.53647	Up
FFAR2	0.205923	4.1802	3.25123	0.00210485	0.0368035	-1.53736	Up
C4orf47	0.234357	5.78423	3.24989	0.002113	0.0369066	-1.54083	Up
APCDD1L	-0.245186	6.25093	-3.24921	0.00211711	0.0369391	-1.54258	Down
ZYX	0.381871	8.15638	3.24817	0.00212344	0.037002	-1.54526	Up
SLC25A48	-0.524756	6.56601	-3.24788	0.00212523	0.037002	-1.54602	Down
FNDC3B	0.467141	6.90154	3.24735	0.00212847	0.037019	-1.54739	Up
NUDT13	-0.417404	6.5643	-3.24577	0.00213813	0.0371477	-1.55146	Down
NYAP2	-0.161059	3.6485	-3.24409	0.00214853	0.0372889	-1.55582	Down
RAB29	-0.468371	9.00544	-3.24338	0.00215292	0.0373256	-1.55765	Down
TEAD4	0.366746	6.51928	3.2423	0.00215958	0.0373927	-1.56043	Up
TUBA3C	0.188265	7.46531	3.24184	0.00216244	0.0373927	-1.56162	Up
HNRNPF	0.22386	8.39427	3.24165	0.00216363	0.0373927	-1.56212	Up
GPR155	-0.512173	7.78385	-3.24015	0.00217295	0.0374694	-1.56598	Down
PSMD2	0.178804	9.51718	3.2396	0.0021764	0.0374694	-1.5674	Up
IRF2BP2	-0.2095	8.43797	-3.23933	0.00217805	0.0374694	-1.56808	Down
MNDA	0.765802	5.81578	3.23924	0.00217862	0.0374694	-1.56832	Up
SERPINA5	-0.551493	10.2829	-3.23848	0.00218338	0.0374694	-1.57028	Down
TMEM192	-0.421165	9.04688	-3.2384	0.00218391	0.0374694	-1.5705	Down
SLC6A20	0.49751	6.04607	3.23837	0.00218406	0.0374694	-1.57056	Up
SEC24D	0.318006	3.84921	3.23793	0.00218683	0.0374778	-1.5717	Up
SKIDA1	-0.236457	4.52259	-3.23723	0.00219124	0.0375141	-1.57351	Down
SLC6A16	-0.438875	5.80334	-3.23652	0.00219569	0.0375511	-1.57533	Down
VAV3	-0.30878	9.28272	-3.23552	0.00220204	0.0376205	-1.57793	Down
ME2	0.247272	8.13262	3.23487	0.00220615	0.0376515	-1.5796	Up
STOX1	-0.18239	4.68544	-3.23373	0.00221333	0.0377316	-1.58252	Down
PAN2	-0.315136	7.6147	-3.2334	0.00221545	0.0377316	-1.58338	Down
LAPTM5	0.877471	8.80821	3.23018	0.00223599	0.0380006	-1.59167	Up
AFM	-1.25436	7.98047	-3.2297	0.00223911	0.0380006	-1.59292	Down
APMAP	0.265213	9.18609	3.22967	0.00223924	0.0380006	-1.59298	Up
LMNB2	0.245409	6.80369	3.22948	0.00224051	0.0380006	-1.59349	Up
S100A16	0.313229	9.95512	3.22911	0.00224289	0.0380017	-1.59444	Up
ALDH6A1	-0.62047	11.3807	-3.22846	0.00224703	0.0380325	-1.5961	Down
NQO1	0.688767	8.84048	3.22751	0.00225316	0.0380652	-1.59855	Up
CD59	0.337029	10.9674	3.22744	0.0022536	0.0380652	-1.59872	Up
STRADB	-0.373407	9.79415	-3.22706	0.00225609	0.0380681	-1.59971	Down
TM4SF5	-0.582745	7.6061	-3.22467	0.00227157	0.0382899	-1.60585	Down
GNAI3	0.507695	7.50708	3.22324	0.0022809	0.0384077	-1.60954	Up
RNF14	0.326819	7.82585	3.22175	0.00229065	0.0385323	-1.61337	Up
ARHGAP44	-0.235249	6.11917	-3.22026	0.00230046	0.0386275	-1.6172	Down
CDK11A	0.152786	7.21578	3.22007	0.00230172	0.0386275	-1.61769	Up
PLA2R1	-0.282989	4.81343	-3.21981	0.00230338	0.0386275	-1.61834	Down
SLC25A5	-0.19127	12.2149	-3.21901	0.0023087	0.0386771	-1.62041	Down
MSH6	0.467482	6.402	3.2176	0.00231799	0.0387424	-1.62402	Up
TPST2	-0.286841	8.15465	-3.21742	0.00231918	0.0387424	-1.62448	Down
C1QA	0.806511	8.22215	3.21735	0.00231968	0.0387424	-1.62467	Up
CCL7	0.298812	3.96665	3.21641	0.00232592	0.0388071	-1.62709	Up
APOBR	0.194305	5.21797	3.21584	0.00232971	0.0388231	-1.62855	Up
MALRD1	-0.342564	4.05504	-3.21523	0.00233381	0.0388231	-1.63013	Down
CCS	-0.18721	7.76918	-3.2152	0.00233398	0.0388231	-1.63019	Down
ARHGAP10	-0.258107	7.10177	-3.21339	0.0023461	0.0389852	-1.63484	Down
CCDC88C	-0.21051	5.16008	-3.21248	0.00235221	0.0390471	-1.63718	Down
KRT8	0.557584	8.86175	3.21095	0.00236251	0.0391784	-1.6411	Up
DUSP9	-0.673711	7.53173	-3.21001	0.00236888	0.0392104	-1.64352	Down
ZDHHC20	0.242366	6.50516	3.2098	0.0023703	0.0392104	-1.64406	Up
LRFN5	-0.163683	3.81834	-3.20961	0.00237161	0.0392104	-1.64455	Down
SERPINB8	0.252527	5.82007	3.20764	0.00238496	0.0393678	-1.64959	Up
MRPS24	-0.244777	10.9283	-3.2075	0.00238593	0.0393678	-1.64995	Down
CABYR	0.148427	4.34486	3.2063	0.00239411	0.0394631	-1.65303	Up
MSANTD3	0.290886	7.05747	3.20533	0.00240077	0.0395332	-1.65552	Up
TMEM72	-0.587459	9.21573	-3.20487	0.00240389	0.0395449	-1.65669	Down
RELB	0.318559	6.56849	3.2024	0.00242093	0.0397852	-1.66302	Up
SLC18A2	0.1474	4.45826	3.20168	0.0024259	0.0398271	-1.66487	Up
LLGL1	-0.261859	7.30282	-3.20107	0.00243009	0.0398559	-1.66641	Down
RBM34	-0.108128	3.31427	-3.20038	0.00243493	0.0398871	-1.6682	Down
POLR2C	-0.232019	8.77207	-3.2001	0.00243686	0.0398871	-1.66891	Down
IL10RA	0.586802	6.52443	3.19953	0.00244085	0.0399126	-1.67038	Up
ZC4H2	-0.22333	6.95381	-3.19672	0.00246046	0.0401932	-1.67756	Down
PLCL1	-0.593964	6.68299	-3.19566	0.00246787	0.0402741	-1.68025	Down
DDX6	-0.635861	6.89987	-3.19358	0.00248261	0.0404744	-1.6856	Down
SDCBP	0.358719	10.7738	3.19252	0.00249009	0.0405561	-1.6883	Up
VPS25	0.251959	9.04922	3.19213	0.00249285	0.0405608	-1.68929	Up
ERLIN2	-0.2165	7.50521	-3.19103	0.00250068	0.0406478	-1.6921	Down
PHF19	0.323263	5.99183	3.18949	0.00251169	0.0407864	-1.69605	Up
QDPR	-0.341704	8.05898	-3.18904	0.00251486	0.0407975	-1.69718	Down
E2F8	0.223413	3.46379	3.18711	0.00252874	0.040982	-1.70211	Up
ZNF516	-0.262879	6.12204	-3.18559	0.00253972	0.0411194	-1.706	Down
ADAL	-0.381098	5.71755	-3.18472	0.00254602	0.0411807	-1.70822	Down
ALLC	-0.478487	5.76712	-3.18339	0.00255565	0.0412957	-1.71161	Down
UGT2B28	-0.595226	10.8933	-3.18286	0.00255953	0.0413178	-1.71297	Down
COQ5	-0.236286	9.0377	-3.1822	0.00256435	0.0413233	-1.71465	Down
CYTH2	0.334723	7.0339	3.18195	0.00256618	0.0413233	-1.7153	Up
HDHD3	-0.342755	8.78756	-3.18152	0.00256927	0.0413233	-1.71637	Down
CLCNKB	-0.522424	9.61493	-3.18107	0.00257258	0.0413233	-1.71753	Down
TRIM51	0.161696	4.19165	3.18099	0.00257318	0.0413233	-1.71774	Up
MYPOP	-0.352848	6.64821	-3.18074	0.00257499	0.0413233	-1.71837	Down
EBNA1BP2	-0.21434	8.29285	-3.17859	0.00259076	0.0415358	-1.72384	Down
GINS4	0.157011	4.38505	3.17781	0.00259652	0.0415874	-1.72583	Up
DYNLT1	0.287955	11.0567	3.17679	0.00260405	0.0416116	-1.72843	Up
GHR	-0.57337	7.91146	-3.17677	0.00260422	0.0416116	-1.72849	Down
TMEM86A	-0.37369	7.1961	-3.17658	0.00260564	0.0416116	-1.72898	Down
SPAG16	-0.251431	3.95881	-3.1738	0.0026263	0.0419008	-1.73606	Down
F2RL3	-0.136324	3.79842	-3.17195	0.00264013	0.0420743	-1.74077	Down
HYAL1	-0.403859	9.31289	-3.17145	0.00264389	0.0420743	-1.74204	Down
PHGDH	-0.366353	8.03666	-3.17104	0.00264698	0.0420743	-1.74309	Down
ECI2	-0.380072	10.979	-3.17098	0.00264744	0.0420743	-1.74325	Down
ECSIT	-0.221175	7.40591	-3.16983	0.00265608	0.0421708	-1.74617	Down
GADD45G	-0.389347	5.74838	-3.16921	0.00266076	0.0422042	-1.74774	Down
C15orf61	-0.307316	8.60252	-3.16877	0.00266409	0.0422161	-1.74886	Down
RAN	0.267652	9.9608	3.16785	0.00267103	0.0422853	-1.7512	Up
CHI3L2	0.321679	5.49541	3.16655	0.00268089	0.0424005	-1.7545	Up
ZKSCAN2	-0.183694	6.49247	-3.16547	0.00268916	0.0424903	-1.75726	Down
C1QC	0.952363	8.1301	3.16493	0.00269325	0.0425139	-1.75862	Up
CDC123	0.182476	8.9754	3.16418	0.00269897	0.0425331	-1.76052	Up
SKAP2	0.429144	6.99094	3.16409	0.00269965	0.0425331	-1.76075	Up
APTX	0.185178	7.29407	3.16349	0.00270431	0.0425652	-1.76229	Up
EPOR	-0.258353	6.69509	-3.16315	0.00270688	0.0425652	-1.76314	Down
RANGAP1	0.274701	7.52052	3.16261	0.00271104	0.0425898	-1.76452	Up
DONSON	0.362577	5.85581	3.16176	0.00271761	0.0426132	-1.76669	Up
PURA	-0.340525	6.71716	-3.16161	0.0027187	0.0426132	-1.76705	Down
PPP1R18	0.522312	7.3563	3.16109	0.00272272	0.0426132	-1.76837	Up
GCNT1	0.237907	5.18868	3.16107	0.00272292	0.0426132	-1.76844	Up
APAF1	0.237307	4.64845	3.158	0.00274666	0.0429437	-1.77622	Up
FOSB	-0.870489	5.22964	-3.15725	0.00275255	0.0429948	-1.77813	Down
TRIM16	0.428415	6.63656	3.15655	0.002758	0.0430389	-1.77991	Up
NDUFA12	0.182633	10.7928	3.15611	0.00276143	0.0430515	-1.78102	Up
CHD4	0.287388	8.31299	3.15518	0.00276872	0.0431242	-1.78338	Up
SLC16A7	-0.836422	6.19112	-3.15419	0.00277652	0.0431698	-1.78591	Down
CPA4	0.249864	5.47785	3.15382	0.00277938	0.0431698	-1.78683	Up
QTRT1	-0.360939	7.01845	-3.1538	0.00277955	0.0431698	-1.78688	Down
ABHD14A	-0.568471	8.94393	-3.15296	0.00278621	0.0432323	-1.78902	Down
TMC6	0.245909	6.30995	3.15178	0.00279552	0.0433358	-1.79201	Up
GPR146	-0.392761	5.81206	-3.14962	0.00281264	0.0435332	-1.79748	Down
SPATA2L	-0.279919	7.99625	-3.14928	0.00281536	0.0435332	-1.79835	Down
CYBA	0.277053	8.51105	3.14917	0.00281622	0.0435332	-1.79862	Up
DECR2	-0.395159	9.20646	-3.14705	0.00283314	0.0437513	-1.80399	Down
SLC28A1	-0.541244	7.26461	-3.14674	0.00283566	0.0437513	-1.80478	Down
SPNS2	0.310803	8.74493	3.14615	0.00284039	0.043779	-1.80627	Up
PALM	-0.412217	8.45896	-3.14585	0.00284279	0.043779	-1.80703	Down
ODAM	-0.273185	4.75105	-3.14454	0.00285335	0.0438614	-1.81035	Down
PGRMC2	-0.317665	8.54699	-3.14426	0.00285561	0.0438614	-1.81106	Down
LRRC2	-0.421383	4.904	-3.14419	0.00285617	0.0438614	-1.81123	Down
CYP46A1	-0.420834	6.45867	-3.14262	0.00286888	0.0439769	-1.81521	Down
EIF4A2	0.788696	6.25022	3.14234	0.00287117	0.0439769	-1.81593	Up
CMBL	-0.361669	10.7803	-3.14227	0.00287173	0.0439769	-1.8161	Down
ATG14	-0.224134	7.85216	-3.14102	0.0028819	0.0440661	-1.81927	Down
SOD2	0.835736	8.32727	3.14089	0.00288293	0.0440661	-1.81959	Up
TSFM	-0.333066	6.17407	-3.13869	0.00290088	0.0442857	-1.82514	Down
TPM4	0.33066	6.55561	3.1383	0.00290408	0.0442857	-1.82613	Up
EFHD1	-0.347544	11.0071	-3.13814	0.0029054	0.0442857	-1.82654	Down
ARMC3	0.218837	3.75192	3.13548	0.00292735	0.0445789	-1.83328	Up
PPA1	0.316624	11.3202	3.1345	0.00293543	0.0446605	-1.83574	Up
HAGH	-0.379155	9.40339	-3.13388	0.00294055	0.0446968	-1.8373	Down
STARD7	-0.204093	10.5312	-3.13108	0.00296389	0.0449533	-1.84438	Down
CTSS	0.775211	7.67144	3.13085	0.00296583	0.0449533	-1.84496	Up
SLC4A9	-0.460156	6.91394	-3.13042	0.00296942	0.0449533	-1.84604	Down
HS3ST3A1	-0.258685	4.7816	-3.13034	0.00297006	0.0449533	-1.84624	Down
SHANK3	-0.23883	6.89956	-3.13022	0.00297112	0.0449533	-1.84656	Down
AVPI1	-0.366891	7.6661	-3.12984	0.00297431	0.04496	-1.84752	Down
MFSD6L	0.162566	4.86382	3.12845	0.00298592	0.0450939	-1.851	Up
FCGR2B	0.715048	6.27538	3.12781	0.00299134	0.0451262	-1.85263	Up
MTMR11	-0.306525	7.98282	-3.12755	0.00299356	0.0451262	-1.85329	Down
CLEC7A	0.288719	4.46008	3.12688	0.00299921	0.04517	-1.85498	Up
FGD6	0.277869	4.51512	3.12619	0.00300507	0.0452166	-1.85673	Up
CYP4F2	-0.928316	7.95757	-3.12515	0.00301382	0.0453068	-1.85933	Down
LONRF2	-0.335448	4.9045	-3.12427	0.00302133	0.0453568	-1.86155	Down
TMEM200C	-0.214735	4.63812	-3.12411	0.00302268	0.0453568	-1.86195	Down
RNF167	-0.300027	8.96448	-3.12277	0.00303418	0.0454877	-1.86535	Down
PFKP	0.231262	7.49762	3.1221	0.00303986	0.045519	-1.86703	Up
CEP55	0.453376	3.66166	3.12187	0.00304182	0.045519	-1.8676	Up
BACE2	-0.466989	7.66899	-3.12044	0.00305408	0.0456609	-1.8712	Down
TMEM125	-0.38547	7.839	-3.11798	0.00307531	0.0459364	-1.8774	Down
CD84	0.230591	4.89578	3.11667	0.00308667	0.0460641	-1.8807	Up
FPGT-TNNI3K	-0.631964	5.22462	-3.11498	0.00310141	0.0461869	-1.88496	Down
NAGK	0.217122	9.1683	3.11491	0.00310203	0.0461869	-1.88514	Up
GPT	-0.37805	7.39436	-3.11476	0.00310334	0.0461869	-1.88551	Down
RITA1	-0.3179	7.43006	-3.11424	0.00310783	0.0462117	-1.88681	Down
AKR1B10	1.32559	7.22427	3.11385	0.0031113	0.0462214	-1.8878	Up
HOXD4	-0.355626	6.84912	-3.11267	0.00312162	0.0463179	-1.89077	Down
TGFA	0.191665	6.07668	3.11241	0.00312393	0.0463179	-1.89143	Up
IL13RA2	-0.853352	5.71333	-3.11214	0.00312627	0.0463179	-1.8921	Down
PHYH	-0.450117	11.4709	-3.10572	0.00318319	0.04706	-1.90823	Down
DEPDC1B	-0.325197	3.81054	-3.10571	0.0031833	0.04706	-1.90826	Down
SS18	0.33304	7.34222	3.10552	0.00318497	0.04706	-1.90873	Up
HOXC5	-0.165659	6.6909	-3.10428	0.00319606	0.0471815	-1.91184	Down
COPE	0.222847	7.08618	3.10308	0.00320688	0.0472986	-1.91486	Up
CTC1	0.246376	6.08887	3.10256	0.00321158	0.0473253	-1.91617	Up
ZYG11B	-0.419875	9.00991	-3.10158	0.00322046	0.0473356	-1.91864	Down
DENR	0.406876	7.27873	3.10156	0.00322057	0.0473356	-1.91867	Up
MFN2	0.4806	7.05559	3.10115	0.00322431	0.0473356	-1.91971	Up
MYPN	0.175225	4.84428	3.10098	0.00322582	0.0473356	-1.92013	Up
CSF2RA	0.256526	4.77903	3.10088	0.0032267	0.0473356	-1.92037	Up
UBN1	-0.18935	7.11431	-3.10047	0.00323047	0.0473484	-1.92141	Down
CCNE2	0.2379	3.47244	3.09967	0.00323772	0.0473744	-1.92342	Up
DCXR	-0.777383	11.1516	-3.09964	0.00323802	0.0473744	-1.9235	Down
SRPX2	0.365759	4.52241	3.09868	0.00324672	0.0474595	-1.9259	Up
NOP2	0.234369	7.8456	3.09625	0.00326889	0.0477075	-1.93198	Up
TES	0.423383	6.90517	3.09619	0.00326951	0.0477075	-1.93215	Up
DFFB	-0.399078	5.85782	-3.09516	0.0032789	0.0477639	-1.93471	Down
PARP1	0.201077	7.74065	3.09513	0.0032792	0.0477639	-1.9348	Up
TMEM150C	-0.303404	7.1997	-3.09422	0.00328759	0.0478097	-1.93708	Down
NPHS1	-0.378034	5.99955	-3.09392	0.00329034	0.0478097	-1.93783	Down
CCDC177	0.153015	4.20885	3.09384	0.00329109	0.0478097	-1.93803	Up
FKBP1A	0.474883	8.64426	3.09214	0.00330684	0.047996	-1.9423	Up
ADAMTS2	0.281143	5.75721	3.09083	0.00331896	0.0481293	-1.94557	Up
ITGB1	0.244916	3.86431	3.09049	0.00332213	0.0481328	-1.94642	Up
PGAM2	-0.429841	5.59109	-3.08864	0.00333943	0.0483183	-1.95106	Down
FAM20A	0.367437	5.64462	3.08849	0.00334083	0.0483183	-1.95144	Up
UBE2S	0.344982	7.06804	3.0873	0.00335192	0.0484152	-1.9544	Up
ZNF541	-0.402332	6.12871	-3.08623	0.00336205	0.0484152	-1.95709	Down
BLVRA	0.336053	6.94219	3.08565	0.00336742	0.0484152	-1.95852	Up
KHK	-0.655402	8.91909	-3.08564	0.00336757	0.0484152	-1.95856	Down
PBX1	-0.269564	8.82494	-3.08534	0.00337038	0.0484152	-1.9593	Down
OSCP1	-0.235725	6.84751	-3.08511	0.0033726	0.0484152	-1.95989	Down
ACOT12	-0.317525	4.07406	-3.08509	0.0033728	0.0484152	-1.95994	Down
CYP4V2	-0.279874	7.3577	-3.08508	0.00337285	0.0484152	-1.95996	Down
PLEC	0.344297	7.23484	3.08495	0.0033741	0.0484152	-1.96029	Up
GINS1	0.505512	6.17674	3.08383	0.00338468	0.0485246	-1.96308	Up
F13A1	0.701478	9.03519	3.08289	0.00339355	0.0486093	-1.96542	Up
SLC7A13	-1.4216	9.41232	-3.08216	0.00340053	0.0486668	-1.96726	Down
IQGAP2	-0.446176	6.68465	-3.07891	0.00343157	0.0490682	-1.97537	Down
MYOM2	-0.392297	7.26287	-3.07761	0.00344404	0.0491623	-1.97861	Down
CSF1R	0.485144	8.02962	3.07744	0.00344571	0.0491623	-1.97905	Up
KRT80	0.295196	5.49626	3.07726	0.00344744	0.0491623	-1.97949	Up
ZNF789	-0.16604	5.82677	-3.07698	0.00345014	0.0491623	-1.98019	Down
ZNF205	-0.222753	6.53261	-3.07576	0.00346189	0.0492799	-1.98323	Down
IL4R	0.272979	7.3888	3.07513	0.00346803	0.0492799	-1.98481	Up
SLC25A34	-0.595384	7.31216	-3.07505	0.00346883	0.0492799	-1.98502	Down
TUBB6	0.567217	7.87265	3.07488	0.00347041	0.0492799	-1.98543	Up
WDR12	-0.243183	5.45245	-3.07316	0.00348712	0.0494743	-1.98972	Down
KL	-0.741041	10.5878	-3.07248	0.00349374	0.0495253	-1.99141	Down
DHX15	0.340533	10.0767	3.07158	0.00350257	0.0496077	-1.99366	Up
KMT2B	-0.251927	4.92417	-3.071	0.00350823	0.0496449	-1.9951	Down
TMCO3	0.242876	5.47753	3.07064	0.00351177	0.0496523	-1.99601	Up
ACIN1	0.227393	7.10882	3.0701	0.00351708	0.0496844	-1.99735	Up
BRCA2	0.123058	3.24743	3.06869	0.00353093	0.049793	-2.00086	Up
ITGA3	0.486339	7.41009	3.06852	0.00353262	0.049793	-2.00129	Up
PPP1CA	0.227234	9.56646	3.06839	0.00353387	0.049793	-2.00161	Up
MRPL13	0.311514	9.15374	3.0675	0.00354266	0.049874	-2.00382	Up
RPS29	-0.191586	9.65128	-3.06684	0.00354918	0.0499052	-2.00547	Down
DENND1A	-0.263861	6.58393	-3.06661	0.0035515	0.0499052	-2.00605	Down
ESYT3	-0.136884	3.63466	-3.06623	0.00355527	0.0499052	-2.007	Down
ARFGAP1	0.147496	7.00409	3.06605	0.00355705	0.0499052	-2.00744	Up
TMCO4	0.208029	6.79238	3.06487	0.00356875	0.0500265	-2.01037	Up
TRPM3	-0.527135	6.56966	-3.06326	0.00358485	0.0501787	-2.01439	Down
STX2	0.183608	6.81091	3.06317	0.00358573	0.0501787	-2.01461	Up
SMG9	0.209136	6.74851	3.06234	0.00359404	0.0502522	-2.01668	Up
WDR83OS	-0.1689	10.1137	-3.06148	0.00360268	0.0503302	-2.01882	Down
PHF23	0.26062	8.0982	3.06112	0.00360631	0.050338	-2.01972	Up
MSN	0.174458	7.7889	3.06034	0.00361413	0.0504042	-2.02165	Up
USP7	-0.186316	7.28542	-3.05989	0.00361869	0.0504249	-2.02278	Down
DRAP1	0.189381	8.02382	3.05786	0.00363922	0.0506679	-2.02782	Up
ALG6	0.234432	8.02936	3.057	0.0036479	0.0507029	-2.02995	Up
DPY19L1	0.18327	4.39026	3.057	0.00364792	0.0507029	-2.02995	Up
LDLRAD3	0.380293	5.94242	3.0565	0.00365307	0.0507316	-2.03122	Up
SIK1	-0.418621	7.02037	-3.0543	0.00367543	0.050978	-2.03666	Down
GNG7	-0.296897	6.65059	-3.05415	0.00367703	0.050978	-2.03705	Down
CRYAB	0.487639	12.1265	3.05241	0.00369481	0.0511812	-2.04135	Up
OPCML	-0.238141	4.67441	-3.05201	0.00369898	0.0511957	-2.04236	Down
FBLIM1	0.338581	6.3353	3.05144	0.00370481	0.0512332	-2.04376	Up
AKR7A3	-0.516162	9.87012	-3.05026	0.003717	0.0513585	-2.04669	Down
C1orf115	-0.212337	6.81429	-3.04994	0.00372029	0.0513607	-2.04748	Down
PLCH2	-0.371969	6.58899	-3.04895	0.00373061	0.0514599	-2.04995	Down
HOXD8	-0.312977	9.18763	-3.04827	0.00373764	0.0515134	-2.05163	Down
FBXL5	-0.292416	9.4051	-3.04654	0.00375564	0.051675	-2.05592	Down
PHF1	-0.19076	7.78593	-3.04639	0.00375727	0.051675	-2.0563	Down
ME3	-0.185249	7.07857	-3.04602	0.00376113	0.051675	-2.05722	Down
OTUD7B	-0.144122	5.90798	-3.04594	0.00376196	0.051675	-2.05742	Down
PEPD	-0.511745	11.2062	-3.04512	0.00377051	0.0517262	-2.05944	Down
SAMHD1	0.623791	6.83475	3.04498	0.003772	0.0517262	-2.05979	Up
SIRPB2	0.194111	4.5239	3.04398	0.00378249	0.051808	-2.06227	Up
FBXW4	-0.178187	8.29778	-3.04381	0.00378428	0.051808	-2.06269	Down
RBPMS	0.25612	7.4057	3.04336	0.00378908	0.0518304	-2.06382	Up
TMEM88	-0.420266	7.29755	-3.04268	0.00379623	0.051885	-2.06551	Down
MAP2K6	-0.179987	5.23892	-3.04186	0.00380489	0.0519601	-2.06754	Down
NEIL3	0.143136	3.53542	3.04064	0.00381772	0.0520919	-2.07054	Up
IGFBP5	-0.274579	6.87988	-3.04014	0.00382305	0.0521153	-2.07178	Down
BEX2	-0.274579	9.44965	-3.0391	0.00383408	0.0521153	-2.07435	Down
STAT5B	0.174234	6.83632	3.03901	0.00383511	0.0521153	-2.07459	Up
MTFR2	0.28754	4.22082	3.03867	0.00383876	0.0521153	-2.07544	Up
ZNF443	-0.158896	4.41019	-3.03848	0.00384075	0.0521153	-2.0759	Down
RGS17	0.205328	4.11135	3.0384	0.00384159	0.0521153	-2.0761	Up
ATP9B	0.192254	5.43654	3.03839	0.00384168	0.0521153	-2.07612	Up
UBE2Z	0.32863	8.16733	3.03737	0.00385265	0.0521457	-2.07866	Up
SUPV3L1	-0.234955	7.28171	-3.03736	0.00385273	0.0521457	-2.07868	Down
PRR15L	-0.637698	8.00093	-3.03729	0.00385346	0.0521457	-2.07885	Down
HECW1	-0.280448	4.78537	-3.03664	0.00386041	0.0521556	-2.08045	Down
XPC	-0.183971	8.9666	-3.03663	0.00386055	0.0521556	-2.08049	Down
MSRA	-0.339567	7.23772	-3.03619	0.00386527	0.0521764	-2.08158	Down
SHROOM4	-0.158337	6.1165	-3.03529	0.00387495	0.052226	-2.08381	Down
SERPINB11	0.176886	3.6292	3.03497	0.00387833	0.052226	-2.08458	Up
OLIG1	-0.434876	5.35061	-3.03496	0.0038785	0.052226	-2.08462	Down
LYVE1	0.512584	6.84171	3.03408	0.00388797	0.0522736	-2.0868	Up
GATA6	-0.266719	5.21186	-3.03404	0.00388841	0.0522736	-2.0869	Down
MLLT10	-0.174711	5.87272	-3.03213	0.00390899	0.0525035	-2.0916	Down
ZNF549	0.119873	3.61625	3.03186	0.00391191	0.0525035	-2.09227	Up
GRAMD4	0.190151	6.39685	3.0301	0.00393111	0.0527018	-2.09663	Up
HINT1	0.17172	11.7625	3.02986	0.00393374	0.0527018	-2.09723	Up
GLYAT	-0.814784	9.7742	-3.02948	0.00393789	0.0527018	-2.09817	Down
TNFAIP8L1	-0.33002	7.59728	-3.02932	0.00393954	0.0527018	-2.09854	Down
ALDH2	-0.37731	11.4595	-3.02807	0.00395322	0.0528306	-2.10163	Down
SLC39A11	0.279423	7.59188	3.02747	0.00395984	0.0528306	-2.10312	Up
MME	-0.884328	9.93275	-3.0273	0.00396167	0.0528306	-2.10353	Down
HERPUD1	-0.173314	8.3647	-3.02727	0.00396207	0.0528306	-2.10362	Down
SGSM1	-0.192192	5.36489	-3.02675	0.00396775	0.0528306	-2.1049	Down
CIART	-0.628959	6.73295	-3.02668	0.00396849	0.0528306	-2.10507	Down
IGSF6	0.325882	3.74336	3.02535	0.00398322	0.0529836	-2.10837	Up
CWF19L2	-0.248351	5.47168	-3.02357	0.00400283	0.0532013	-2.11275	Down
PRR9	0.178905	3.79105	3.02252	0.00401456	0.053288	-2.11535	Up
TOR4A	0.188175	6.16131	3.0224	0.00401585	0.053288	-2.11564	Up
ST6GALNAC3	-0.570689	6.60144	-3.0221	0.00401914	0.0532886	-2.11637	Down
MIA-RAB4B	0.225102	7.45238	3.02156	0.00402517	0.0533253	-2.1177	Up
DLGAP5	0.373358	3.98244	3.0208	0.00403371	0.0533573	-2.11959	Up
CHPF2	0.186996	7.33855	3.02076	0.00403409	0.0533573	-2.11968	Up
ECHS1	-0.335523	12.2375	-3.01959	0.00404715	0.053487	-2.12256	Down
GSTP1	0.388624	10.2438	3.01768	0.00406869	0.0537284	-2.12729	Up
SHANK2	-0.34537	5.76998	-3.0168	0.00407857	0.0537756	-2.12945	Down
TSPO	0.29003	8.78958	3.01678	0.00407883	0.0537756	-2.1295	Up
OR2W1	-0.142408	3.25814	-3.01578	0.00409007	0.0538805	-2.13195	Down
GGACT	-0.699626	7.02879	-3.01497	0.0040993	0.0539587	-2.13396	Down
LSM4	0.24372	8.7743	3.01446	0.00410508	0.0539915	-2.13522	Up
SLC11A1	0.229103	5.95974	3.01341	0.00411702	0.0541052	-2.1378	Up
GSTM2	-0.364515	9.41114	-3.01281	0.00412384	0.0541513	-2.13928	Down
CHD5	-0.126937	4.62038	-3.01168	0.00413669	0.0542767	-2.14205	Down
SULT1C2	-0.354291	9.37735	-3.01108	0.00414359	0.0543238	-2.14353	Down
LRPPRC	-0.369837	8.11176	-3.01035	0.00415188	0.0543263	-2.14531	Down
NUDT11	0.169785	4.90501	3.00989	0.00415719	0.0543263	-2.14645	Up
ZNF713	-0.232908	3.41899	-3.00989	0.00415726	0.0543263	-2.14647	Down
UHRF1	0.483071	5.03756	3.00968	0.00415965	0.0543263	-2.14698	Up
CYTH1	0.149822	6.64488	3.00962	0.00416035	0.0543263	-2.14713	Up
SNTB1	0.239384	4.86722	3.00819	0.0041768	0.0544978	-2.15064	Up
COL6A1	0.334041	5.82183	3.00701	0.00419036	0.0546313	-2.15353	Up
SHPK	-0.247745	6.24396	-3.00672	0.0041938	0.0546327	-2.15426	Down
NSMCE1	-0.167715	9.32487	-3.00642	0.00419721	0.0546337	-2.15498	Down
FUT4	0.249627	6.17673	3.00545	0.00420847	0.0547034	-2.15737	Up
RBM23	-0.18404	8.93405	-3.00539	0.00420923	0.0547034	-2.15753	Down
SEMA4D	0.327487	7.6521	3.0033	0.00423351	0.0549752	-2.16265	Up
CTSV	-0.518323	7.84959	-3.00289	0.00423833	0.0549943	-2.16366	Down
HYOU1	0.286522	9.272	3.00241	0.00424394	0.05501	-2.16484	Up
XPNPEP2	-1.0252	9.91735	-3.00221	0.00424624	0.05501	-2.16532	Down
ADAM9	0.947793	7.41077	3.00149	0.00425472	0.0550762	-2.1671	Up
IQSEC1	-0.228919	7.54785	-3.00033	0.00426842	0.0552101	-2.16996	Down
ETV1	0.162667	5.45353	2.99929	0.00428059	0.0553238	-2.17249	Up
SLC19A2	-0.464459	7.54461	-2.99703	0.00430739	0.0556263	-2.17805	Down
PFN1	0.378482	10.9553	2.99656	0.00431293	0.0556331	-2.17919	Up
PSMD1	0.212972	8.84389	2.99609	0.00431857	0.0556331	-2.18036	Up
POLR2I	-0.170809	9.41995	-2.99585	0.0043214	0.0556331	-2.18094	Down
TRIM7	0.169909	4.80135	2.99584	0.00432148	0.0556331	-2.18096	Up
EPS8L2	0.555702	6.28659	2.995	0.00433157	0.0557193	-2.18303	Up
CD74	0.650964	8.49288	2.99398	0.00434379	0.0558326	-2.18554	Up
AIFM2	0.225876	6.95356	2.99354	0.00434904	0.0558564	-2.18661	Up
NR1D1	-0.366681	5.41152	-2.99304	0.00435504	0.0558897	-2.18784	Down
SELENBP1	-0.578253	9.55427	-2.99245	0.00436204	0.0559357	-2.18927	Down
ACTR3	0.450156	9.51356	2.99133	0.0043755	0.0560645	-2.19201	Up
SSBP1	-0.229865	5.2058	-2.99055	0.00438491	0.0561412	-2.19392	Down
C9orf78	-0.240229	7.61466	-2.99011	0.00439028	0.0561634	-2.19501	Down
SCN3A	0.749214	4.7143	2.98984	0.00439349	0.0561634	-2.19566	Up
FCN1	0.526818	6.03856	2.98888	0.00440515	0.0562686	-2.19802	Up
ZNF717	-0.170725	5.11139	-2.98805	0.00441525	0.0563344	-2.20006	Down
ERBB3	0.273844	5.90318	2.98789	0.00441717	0.0563344	-2.20045	Up
CELF6	-0.477517	5.95944	-2.9873	0.00442439	0.0563826	-2.2019	Down
CYB5D1	-0.190482	8.13862	-2.98641	0.00443518	0.0564341	-2.20407	Down
ANAPC7	0.156374	7.86737	2.9864	0.00443531	0.0564341	-2.20409	Up
MMP7	0.949955	9.9034	2.98476	0.00445543	0.056635	-2.20812	Up
AMIGO2	-0.447409	7.5065	-2.98454	0.00445801	0.056635	-2.20863	Down
PRR13	-0.154619	10.8645	-2.9818	0.00449177	0.0570198	-2.21534	Down
NAPEPLD	-0.408192	7.04691	-2.98	0.004514	0.0571848	-2.21973	Down
SLC34A2	0.955697	7.34566	2.98	0.00451401	0.0571848	-2.21973	Up
ASTE1	-0.137478	6.46046	-2.97967	0.0045181	0.0571848	-2.22054	Down
COX8A	-0.16965	11.4287	-2.97926	0.00452319	0.0571848	-2.22154	Down
AKAP12	0.939508	7.32346	2.97893	0.00452736	0.0571848	-2.22236	Up
COX16	-0.173627	8.64255	-2.97849	0.00453278	0.0571848	-2.22342	Down
EIF2AK1	-0.170646	8.22643	-2.97789	0.00454031	0.0571848	-2.2249	Down
CENPK	0.461783	3.62916	2.97779	0.00454151	0.0571848	-2.22514	Up
PRICKLE2	-0.245875	7.46682	-2.97752	0.00454495	0.0571848	-2.22581	Down
NELL1	-0.35293	5.30711	-2.97723	0.00454854	0.0571848	-2.22651	Down
ZNF747	-0.266006	6.50052	-2.97701	0.00455131	0.0571848	-2.22705	Down
HAAO	-0.388747	8.13192	-2.97689	0.00455277	0.0571848	-2.22734	Down
ADH5	-0.224328	10.4823	-2.976	0.00456395	0.0571848	-2.22952	Down
ACSL5	0.24945	6.63266	2.97589	0.0045653	0.0571848	-2.22978	Up
ALAS1	0.256979	8.87283	2.97588	0.00456541	0.0571848	-2.2298	Up
NELFCD	-0.150037	9.52781	-2.9758	0.00456644	0.0571848	-2.23	Down
ADAMTS17	-0.218379	4.47058	-2.97574	0.0045672	0.0571848	-2.23015	Down
TNFAIP2	0.241055	7.03602	2.97571	0.00456753	0.0571848	-2.23022	Up
HEBP1	-0.249002	9.65431	-2.97477	0.00457939	0.0572455	-2.23252	Down
SIRT2	-0.169775	7.07409	-2.97452	0.00458252	0.0572455	-2.23313	Down
ARHGDIB	0.446548	8.72179	2.97425	0.00458589	0.0572455	-2.23378	Up
TCEAL2	-0.421575	7.29282	-2.97421	0.00458634	0.0572455	-2.23387	Down
GLIS1	-0.383288	7.23168	-2.97283	0.00460381	0.0574198	-2.23725	Down
CCT5	0.190137	8.28523	2.97247	0.00460831	0.0574323	-2.23812	Up
DIO1	-0.88141	10.751	-2.97202	0.004614	0.0574596	-2.23922	Down
KDELR2	0.193777	9.68751	2.97134	0.00462269	0.0575241	-2.24089	Up
PSME1	0.21267	10.949	2.97063	0.00463169	0.0575924	-2.24262	Up
NAA60	-0.249365	8.83405	-2.96958	0.00464499	0.057714	-2.24517	Down
ECM2	-0.368045	7.06815	-2.96797	0.00466553	0.0579254	-2.24909	Down
FKBP2	-0.188423	9.53045	-2.96729	0.00467424	0.0579896	-2.25075	Down
CHEK1	0.259638	4.64709	2.96655	0.00468379	0.0580641	-2.25256	Up
ADCY7	0.350195	5.91671	2.96561	0.00469589	0.0581267	-2.25485	Up
PRODH2	-0.601016	9.40253	-2.96561	0.00469593	0.0581267	-2.25486	Down
RPL22	-0.112941	12.3153	-2.96457	0.00470925	0.0582476	-2.25738	Down
MCM9	0.234261	4.69086	2.96353	0.00472272	0.0583702	-2.25992	Up
CHRDL1	-0.5336	7.54033	-2.96236	0.00473792	0.0584813	-2.26277	Down
METTL5	0.251001	7.03556	2.96208	0.00474144	0.0584813	-2.26343	Up
EXOC6	0.387019	6.21774	2.96186	0.00474434	0.0584813	-2.26398	Up
ARSF	-0.520625	6.92084	-2.96174	0.00474597	0.0584813	-2.26428	Down
RAB39B	-0.177098	3.50447	-2.95999	0.00476868	0.0587131	-2.26852	Down
RHBG	-0.343471	7.6026	-2.95974	0.00477194	0.0587131	-2.26913	Down
SALL3	-0.268863	4.91357	-2.95934	0.00477722	0.058734	-2.27011	Down
NCLN	0.198417	5.45188	2.9582	0.00479219	0.0588739	-2.27289	Up
ILDR2	-0.244408	5.15207	-2.95776	0.00479798	0.0588768	-2.27397	Down
AURKB	0.157165	4.4899	2.95763	0.0047996	0.0588768	-2.27427	Up
ADNP2	-0.233027	7.30524	-2.95677	0.00481093	0.05894	-2.27636	Down
NET1	-0.382898	8.39208	-2.95668	0.00481214	0.05894	-2.27658	Down
MGAM	-0.609547	9.14045	-2.95611	0.00481964	0.05894	-2.27797	Down
TPBG	0.364887	5.7803	2.95592	0.00482213	0.05894	-2.27843	Up
NR4A1	-0.33521	6.77455	-2.95588	0.00482273	0.05894	-2.27854	Down
OSBPL6	-0.353449	5.47208	-2.95498	0.00483454	0.0589923	-2.28071	Down
PAQR4	0.300978	6.53818	2.95482	0.0048367	0.0589923	-2.28111	Up
ANXA4	0.364781	10.9725	2.95473	0.00483779	0.0589923	-2.28131	Up
TAP1	0.385135	7.42827	2.95339	0.00485562	0.0591657	-2.28458	Up
KIAA1958	-0.320521	7.05692	-2.95183	0.00487643	0.0593752	-2.28837	Down
UBE2N	0.296361	9.20779	2.95105	0.00488682	0.0594575	-2.29026	Up
MED10	0.179197	7.79344	2.95021	0.00489801	0.0594947	-2.2923	Up
HLA-DOA	0.219947	6.54255	2.95004	0.00490035	0.0594947	-2.29272	Up
SUSD2	-0.594277	8.4194	-2.94987	0.00490255	0.0594947	-2.29312	Down
WDR6	0.243597	7.14259	2.94973	0.00490438	0.0594947	-2.29345	Up
MAGED2	0.129823	8.21743	2.94902	0.00491392	0.0595663	-2.29518	Up
MTTP	-0.889905	6.17937	-2.9475	0.00493439	0.0597491	-2.29887	Down
AP1G2	-0.171301	5.20055	-2.94702	0.00494095	0.0597491	-2.30005	Down
TK2	0.271962	7.31216	2.9469	0.00494249	0.0597491	-2.30032	Up
SHC1	0.271298	8.42144	2.94665	0.00494585	0.0597491	-2.30093	Up
STARD3NL	0.234397	9.46869	2.94655	0.00494722	0.0597491	-2.30117	Up
LPCAT1	0.44473	7.1722	2.94505	0.00496752	0.0599502	-2.30481	Up
ATP6V0A4	-0.314762	9.07706	-2.94297	0.00499589	0.0602153	-2.30987	Down
ESPL1	-0.393834	7.21705	-2.9429	0.00499683	0.0602153	-2.31003	Down
DGKI	-0.205092	3.98495	-2.94224	0.00500583	0.0602795	-2.31163	Down
CDNF	-0.217631	4.03096	-2.94145	0.00501661	0.0603649	-2.31354	Down
SLC27A3	0.330192	6.56013	2.94059	0.00502837	0.0604621	-2.31562	Up
PGPEP1	-0.344418	7.91081	-2.94031	0.00503219	0.0604637	-2.31629	Down
SLC11A2	0.250389	6.94614	2.93859	0.00505592	0.0607044	-2.32047	Up
PROZ	-0.535141	7.12334	-2.93722	0.00507478	0.0608421	-2.32377	Down
SLC30A4	-0.123951	4.37127	-2.93722	0.00507481	0.0608421	-2.32378	Down
IL1R1	0.232792	6.73431	2.93676	0.00508111	0.0608731	-2.32488	Up
RNF40	-0.242635	6.66675	-2.93453	0.0051122	0.0612008	-2.33029	Down
HLA-DQA1	0.799631	7.33467	2.93366	0.00512434	0.0612712	-2.3324	Up
SLC47A1	-0.568582	11.0394	-2.93357	0.00512554	0.0612712	-2.33261	Down
THAP2	-0.307573	4.50387	-2.93288	0.00513522	0.0613422	-2.33428	Down
GTPBP8	0.182915	6.85662	2.93228	0.00514364	0.061398	-2.33574	Up
COL1A2	1.5444	9.60626	2.93189	0.00514908	0.0614182	-2.33667	Up
ABHD3	0.254358	8.4857	2.93122	0.00515838	0.0614845	-2.33828	Up
CMTM7	0.246732	7.12609	2.93068	0.005166	0.0615306	-2.33959	Up
GRN	0.297128	9.69014	2.93036	0.00517049	0.0615393	-2.34036	Up
CDC7	0.603468	4.96925	2.92971	0.00517966	0.0616038	-2.34193	Up
MED31	-0.201196	5.21004	-2.92797	0.00520434	0.0618524	-2.34615	Down
ATP13A1	0.254281	8.14717	2.92649	0.00522535	0.0620571	-2.34972	Up
LYRM1	-0.199007	9.47214	-2.92448	0.00525401	0.0623524	-2.35457	Down
ERICH4	-0.758913	7.55958	-2.92307	0.00527407	0.0625452	-2.35795	Down
GGA2	-0.200309	7.25868	-2.92266	0.00528002	0.0625705	-2.35895	Down
MDN1	-0.248018	3.82382	-2.92169	0.00529395	0.0626903	-2.36129	Down
CPT1C	-0.16701	5.37935	-2.92116	0.00530155	0.062735	-2.36256	Down
FJX1	0.404713	6.53047	2.9208	0.00530685	0.0627524	-2.36345	Up
ANXA2	0.466295	11.2956	2.92052	0.00531084	0.0627544	-2.36412	Up
PPARA	-0.390712	6.61571	-2.9202	0.0053154	0.062763	-2.36488	Down
ECHDC2	-0.251472	9.65973	-2.91871	0.00533696	0.0629478	-2.36847	Down
AMDHD1	-0.622954	7.0451	-2.91859	0.00533872	0.0629478	-2.36876	Down
GOLGA6A	0.140032	4.72884	2.91719	0.00535907	0.0631202	-2.37213	Up
ID2	-0.307609	9.14614	-2.91706	0.00536104	0.0631202	-2.37246	Down
CSF3R	0.2219	5.98821	2.91564	0.00538168	0.0633178	-2.37587	Up
SCAPER	-0.29643	6.19198	-2.91449	0.00539847	0.0634219	-2.37863	Down
CHRM1	0.126042	3.92968	2.91417	0.00540316	0.0634219	-2.3794	Up
PIGR	0.413305	9.45511	2.91414	0.00540359	0.0634219	-2.37947	Up
PPFIBP2	-0.287584	8.40913	-2.91366	0.00541068	0.0634219	-2.38063	Down
UNC93A	-0.214424	3.98168	-2.91364	0.00541095	0.0634219	-2.38068	Down
CHRAC1	-0.20187	6.66889	-2.91345	0.00541373	0.0634219	-2.38113	Down
RAD51AP1	0.363511	3.86212	2.91308	0.00541925	0.0634411	-2.38203	Up
PROC	-0.387229	8.35842	-2.91257	0.00542666	0.0634826	-2.38325	Down
BEX4	-0.193072	9.22871	-2.91206	0.00543418	0.0635179	-2.38447	Down
TAS2R43	0.288221	5.04867	2.91133	0.00544498	0.0635179	-2.38623	Up
SQLE	0.254261	5.62032	2.91133	0.00544504	0.0635179	-2.38624	Up
BAIAP2	-0.25784	6.03799	-2.91132	0.00544517	0.0635179	-2.38626	Down
VNN2	0.354645	5.57509	2.91081	0.00545273	0.0635609	-2.38749	Up
BHMT	-0.748516	12.649	-2.90845	0.00548778	0.0639241	-2.39317	Down
CDC42	0.561886	8.36544	2.90606	0.00552342	0.0642936	-2.39891	Up
NEDD9	-0.375608	5.86883	-2.9054	0.00553335	0.0643634	-2.4005	Down
KIF24	-0.136259	3.59657	-2.90433	0.00554941	0.0644908	-2.40307	Down
DYRK2	0.313902	6.13103	2.90394	0.00555525	0.0644908	-2.404	Up
SLC25A36	-0.531599	7.92496	-2.90388	0.0055561	0.0644908	-2.40414	Down
FUZ	-0.295036	7.20074	-2.90302	0.00556908	0.0645802	-2.40621	Down
MRPL49	-0.218641	9.99577	-2.90285	0.00557167	0.0645802	-2.40662	Down
TNFAIP8L3	0.169468	4.05276	2.90244	0.00557784	0.0646061	-2.4076	Up
CMA1	0.184974	4.28908	2.90083	0.00560229	0.0648247	-2.41148	Up
HPD	-1.02657	11.0526	-2.90067	0.00560462	0.0648247	-2.41185	Down
PEA15	0.313943	9.33272	2.9004	0.00560878	0.0648271	-2.4125	Up
PIM1	-0.195307	6.64249	-2.89975	0.00561868	0.0648958	-2.41406	Down
HNRNPC	0.257972	9.68318	2.89947	0.00562288	0.0648986	-2.41473	Up
CSNK2B	-0.143648	8.24324	-2.89872	0.00563435	0.0649852	-2.41653	Down
PMS2	-0.13069	7.27624	-2.89742	0.00565415	0.0651678	-2.41964	Down
TMEM50A	0.222899	9.71836	2.89633	0.00567094	0.065297	-2.42227	Up
CDK3	-0.174711	7.11115	-2.89605	0.0056751	0.065297	-2.42292	Down
GRIA3	-0.179736	4.08173	-2.89574	0.00567987	0.065297	-2.42366	Down
TLR8	0.424542	4.5802	2.89565	0.00568129	0.065297	-2.42388	Up
YKT6	0.27704	6.89991	2.89527	0.00568714	0.0653184	-2.42479	Up
SRGN	0.631419	8.97907	2.89479	0.00569456	0.0653309	-2.42595	Up
SMCR8	0.182887	6.61571	2.89435	0.00570131	0.0653309	-2.427	Up
ZKSCAN1	-0.337744	7.65396	-2.89418	0.00570399	0.0653309	-2.42741	Down
PTPN6	0.205035	7.77322	2.89416	0.00570423	0.0653309	-2.42745	Up
CFI	0.492307	10.7732	2.89391	0.00570814	0.0653309	-2.42806	Up
SOCS7	-0.351437	7.70992	-2.89344	0.00571542	0.0653687	-2.42919	Down
ASB7	-0.15428	6.55382	-2.89313	0.00572014	0.065377	-2.42992	Down
HYKK	-0.374965	6.97364	-2.89257	0.00572879	0.0654303	-2.43126	Down
FABP3	-0.425116	8.30224	-2.89214	0.00573546	0.0654609	-2.43229	Down
PRKCA	0.20531	5.80546	2.89085	0.00575559	0.065645	-2.43539	Up
VPS29	0.156864	8.23755	2.89033	0.00576368	0.0656916	-2.43664	Up
RAC2	0.582026	6.68727	2.88982	0.00577162	0.0657363	-2.43785	Up
CBX7	-0.26807	8.45251	-2.88942	0.00577778	0.0657609	-2.4388	Down
HK3	0.321506	6.62895	2.88901	0.00578425	0.0657888	-2.43979	Up
ZSCAN21	-0.234086	7.70762	-2.88761	0.00580621	0.0659928	-2.44315	Down
NFKB1	0.198263	8.20095	2.88596	0.00583207	0.0661812	-2.44708	Up
ASCL5	0.157876	4.24717	2.88579	0.00583479	0.0661812	-2.44749	Up
MCC	-0.274618	6.39199	-2.88578	0.00583489	0.0661812	-2.44751	Down
TRIM73	-0.212145	5.95655	-2.88391	0.00586443	0.0664703	-2.45198	Down
CXCL12	-0.532845	10.0513	-2.88345	0.00587176	0.0665074	-2.45308	Down
GLI3	-0.422404	6.58284	-2.8828	0.00588199	0.0665773	-2.45463	Down
RAB3A	-0.28262	6.70882	-2.88188	0.00589668	0.0666277	-2.45683	Down
RAB11A	0.358787	8.39031	2.88179	0.00589809	0.0666277	-2.45705	Up
EGLN1	0.210729	6.13447	2.88136	0.00590485	0.0666277	-2.45806	Up
GP2	-0.482203	6.22853	-2.88133	0.00590547	0.0666277	-2.45815	Down
UBXN8	0.276577	7.78654	2.88125	0.00590675	0.0666277	-2.45834	Up
SIGLEC5	0.252255	5.23939	2.87859	0.00594926	0.0670611	-2.46469	Up
NDUFAB1	-0.264057	11.2633	-2.87825	0.00595467	0.067076	-2.4655	Down
SYNE3	0.125102	4.20365	2.8767	0.00597966	0.0673111	-2.4692	Up
KIF26A	-0.334271	5.88013	-2.87521	0.00600363	0.0675003	-2.47274	Down
POLD3	-0.288773	6.67876	-2.87515	0.00600469	0.0675003	-2.4729	Down
WEE1	-0.285329	7.27406	-2.87451	0.00601508	0.0675394	-2.47443	Down
ADORA3	0.474725	5.27268	2.87442	0.0060164	0.0675394	-2.47462	Up
NCBP1	0.267987	4.72754	2.87367	0.00602866	0.0676306	-2.47642	Up
SCNN1B	-0.518986	6.84123	-2.87292	0.00604082	0.0676558	-2.47821	Down
ANKFN1	0.16806	4.04895	2.87283	0.00604221	0.0676558	-2.47841	Up
CHST13	-0.278208	6.32916	-2.87277	0.00604327	0.0676558	-2.47857	Down
BID	0.325922	6.5524	2.8721	0.00605415	0.0677313	-2.48016	Up
ACOT9	0.223288	8.38216	2.87056	0.0060793	0.0679663	-2.48383	Up
RPL22L1	0.436945	7.82538	2.86831	0.00611625	0.0683328	-2.48919	Up
DDOST	0.138065	10.1306	2.86664	0.00614384	0.0685736	-2.49317	Up
DRAM2	0.248028	7.91484	2.8665	0.00614616	0.0685736	-2.4935	Up
PRG3	0.165951	4.7665	2.86617	0.00615165	0.0685882	-2.49429	Up
CALCRL	0.45777	6.15397	2.86571	0.00615915	0.0686251	-2.49537	Up
CAPN3	-0.717529	9.16239	-2.86488	0.00617296	0.0687323	-2.49735	Down
MYBPC2	0.753797	5.19514	2.86461	0.00617749	0.0687361	-2.498	Up
SH3KBP1	-0.278761	7.41442	-2.86354	0.00619521	0.0688865	-2.50053	Down
TACC3	0.304019	6.07994	2.86309	0.00620268	0.0689229	-2.5016	Up
NIN	0.256623	4.89513	2.86273	0.00620879	0.0689421	-2.50247	Up
SLC39A5	-0.584316	8.75218	-2.86249	0.00621282	0.0689421	-2.50304	Down
ALOX5	0.365121	5.61957	2.86076	0.00624177	0.06918	-2.50716	Up
MST1	-0.388034	9.96062	-2.8607	0.00624269	0.06918	-2.50729	Down
EXOSC10	0.140787	6.22984	2.85994	0.00625543	0.0692596	-2.50909	Up
NBPF20	0.280037	6.24073	2.85976	0.00625843	0.0692596	-2.50951	Up
CENPU	0.267611	4.6181	2.85952	0.00626254	0.0692596	-2.51009	Up
LRRC8D	-0.253057	9.05429	-2.85826	0.00628374	0.0694202	-2.51308	Down
EIF1	-0.17594	11.5673	-2.85799	0.00628838	0.0694202	-2.51373	Down
ZSCAN25	-0.183444	6.05748	-2.85791	0.00628976	0.0694202	-2.51393	Down
BEND5	-0.170814	6.31831	-2.8575	0.00629655	0.0694484	-2.51488	Down
HSF4	-0.2393	7.22058	-2.85695	0.00630589	0.0695046	-2.51619	Down
C6orf226	-0.216113	7.23868	-2.85659	0.00631199	0.0695251	-2.51705	Down
CHGB	-0.43608	5.85356	-2.85562	0.00632847	0.0696599	-2.51935	Down
RAB8B	0.323834	6.71957	2.85465	0.00634492	0.0697609	-2.52165	Up
NGRN	0.153917	8.89265	2.85458	0.00634615	0.0697609	-2.52182	Up
SCMH1	0.230257	8.29519	2.85275	0.00637742	0.0700175	-2.52616	Up
OGFOD2	-0.212642	6.59367	-2.85256	0.00638074	0.0700175	-2.52662	Down
LCN12	-0.291372	6.18474	-2.85246	0.0063823	0.0700175	-2.52684	Down
STK32B	-0.371667	7.56407	-2.85214	0.00638789	0.070032	-2.52761	Down
ITGA4	0.357172	3.63009	2.85167	0.006396	0.0700407	-2.52874	Up
FAP	0.60869	4.80205	2.85143	0.00640012	0.0700407	-2.52931	Up
NCOA4	-0.192851	11.8814	-2.85135	0.0064015	0.0700407	-2.5295	Down
MCM10	0.17708	3.75399	2.85081	0.00641078	0.0700955	-2.53078	Up
BMP2K	0.239122	4.96321	2.85044	0.00641705	0.0701173	-2.53164	Up
SLIT2	-0.554648	7.98795	-2.84995	0.00642545	0.0701623	-2.5328	Down
SLC30A3	0.171979	6.62085	2.84931	0.0064366	0.0702374	-2.53433	Up
SCN4B	-0.403377	4.64959	-2.84888	0.00644398	0.070241	-2.53534	Down
BORA	0.266704	5.16772	2.84879	0.00644551	0.070241	-2.53555	Up
NTPCR	-0.263596	8.174	-2.84827	0.00645456	0.070293	-2.53679	Down
PSMD14	0.309125	10.1232	2.84729	0.00647146	0.0704303	-2.5391	Up
FUT3	-0.445834	7.19719	-2.84704	0.00647583	0.070431	-2.5397	Down
C1orf53	0.319489	5.70306	2.84614	0.00649148	0.0705546	-2.54183	Up
VPS11	-0.178174	7.72679	-2.84478	0.00651511	0.0707645	-2.54504	Down
SH3BGRL3	0.366749	8.97221	2.84444	0.0065211	0.0707826	-2.54585	Up
MACF1	0.427519	8.4853	2.84359	0.00653591	0.0708781	-2.54786	Up
COX7C	-0.139047	11.9874	-2.84344	0.00653854	0.0708781	-2.54821	Down
MED12L	0.115729	4.07293	2.84269	0.00655174	0.0709743	-2.55	Up
C3orf18	-0.21363	7.14542	-2.84194	0.00656492	0.0710701	-2.55177	Down
ABTB1	0.17692	5.04961	2.84109	0.00657991	0.0711744	-2.55379	Up
ENOSF1	-0.268637	9.57197	-2.8409	0.00658323	0.0711744	-2.55423	Down
SNRPG	0.284251	10.3179	2.83991	0.0066006	0.07129	-2.55656	Up
HIBCH	-0.577192	9.77898	-2.8398	0.00660261	0.07129	-2.55683	Down
CD1D	0.329111	4.00077	2.83818	0.00663127	0.0715128	-2.56065	Up
ZNF852	-0.128832	3.26483	-2.83814	0.00663197	0.0715128	-2.56075	Down
SNIP1	-0.150726	6.42265	-2.83744	0.00664443	0.0715892	-2.56241	Down
EIF4A1	0.268587	11.081	2.83725	0.00664779	0.0715892	-2.56285	Up
GPALPP1	-0.298126	6.1352	-2.83683	0.00665536	0.0716199	-2.56386	Down
RNF169	-0.244076	6.91352	-2.8366	0.00665937	0.0716199	-2.56439	Down
CCDC180	-0.136458	4.96988	-2.83536	0.00668147	0.0717843	-2.56732	Down
SIPA1L1	-0.271139	6.38411	-2.83525	0.00668341	0.0717843	-2.56757	Down
RTN2	0.263594	5.83431	2.8337	0.00671131	0.0720368	-2.57125	Up
SYPL1	0.269786	10.141	2.83306	0.00672271	0.072112	-2.57275	Up
ZNF776	-0.279633	7.45052	-2.831	0.00675979	0.0724507	-2.57761	Down
LAMC2	0.325248	5.47583	2.83082	0.00676312	0.0724507	-2.57804	Up
RER1	0.152049	8.99483	2.83021	0.00677418	0.0725179	-2.57948	Up
SPINK6	0.121067	4.30845	2.82998	0.00677824	0.0725179	-2.58001	Up
KLHDC9	-0.186562	8.88913	-2.82837	0.00680751	0.0727836	-2.58382	Down
SOBP	-0.141718	4.73692	-2.82778	0.00681816	0.0728499	-2.5852	Down
PTDSS1	-0.184926	9.5522	-2.82637	0.00684386	0.0730459	-2.58852	Down
TRIM38	0.390711	8.27394	2.82629	0.00684541	0.0730459	-2.58872	Up
KATNAL2	-0.180579	4.87536	-2.82436	0.00688082	0.073376	-2.59327	Down
ASPHD1	0.22215	5.82907	2.82376	0.00689179	0.0734453	-2.59468	Up
MSR1	0.304496	4.39681	2.82351	0.0068963	0.0734456	-2.59526	Up
PAX8	0.342148	8.23656	2.82274	0.00691061	0.0735086	-2.59709	Up
LYST	-0.143014	5.01578	-2.82271	0.00691118	0.0735086	-2.59716	Down
PPP2R1B	0.427896	6.94113	2.821	0.00694279	0.0736998	-2.60119	Up
ZNF554	-0.157272	6.40438	-2.82088	0.00694501	0.0736998	-2.60147	Down
LSM1	0.156945	9.8116	2.82059	0.00695035	0.0736998	-2.60215	Up
ELF5	-0.628395	6.24626	-2.82052	0.00695153	0.0736998	-2.6023	Down
THBS2	0.857955	7.92525	2.82019	0.00695765	0.0736998	-2.60307	Up
ITGAM	0.553406	6.63467	2.82015	0.00695846	0.0736998	-2.60318	Up
HOXA7	-0.195326	7.64311	-2.82003	0.00696061	0.0736998	-2.60345	Down
EVC	0.203564	7.07954	2.81978	0.00696524	0.0737012	-2.60403	Up
EFHB	0.314666	3.89985	2.81935	0.00697324	0.0737383	-2.60505	Up
KBTBD2	0.354462	7.08778	2.81865	0.00698631	0.0738289	-2.6067	Up
SLC48A1	0.4077	7.6593	2.81686	0.00701973	0.0741343	-2.61091	Up
ATP1B1	-0.214834	12.7373	-2.81638	0.00702867	0.0741793	-2.61203	Down
PDIA4	0.275421	8.1582	2.81615	0.00703304	0.0741793	-2.61258	Up
SLC15A2	-0.304223	6.28435	-2.81559	0.0070436	0.074243	-2.61391	Down
OSBPL10	0.183175	5.87934	2.81505	0.00705376	0.0743023	-2.61518	Up
SSRP1	0.184586	7.89396	2.81397	0.00707406	0.0744683	-2.61771	Up
ADHFE1	-0.319069	8.33251	-2.81332	0.00708628	0.0745491	-2.61924	Down
LIAS	-0.251649	6.83535	-2.81179	0.00711512	0.0748045	-2.62282	Down
TIMELESS	0.172805	5.75895	2.81141	0.00712237	0.0748209	-2.62372	Up
TCN1	0.449188	4.71579	2.81123	0.0071258	0.0748209	-2.62414	Up
PTRH2	0.20928	7.93697	2.81095	0.007131	0.0748276	-2.62478	Up
NUDT3	-0.196576	7.75781	-2.80886	0.00717091	0.075166	-2.62971	Down
NONO	0.30977	9.47329	2.80878	0.00717242	0.075166	-2.62989	Up
SUCLG2	-0.268846	10.1742	-2.80816	0.00718417	0.0752244	-2.63134	Down
CST6	0.608396	5.53746	2.80793	0.00718861	0.0752244	-2.63188	Up
FGF12	-0.153191	3.74574	-2.80777	0.00719175	0.0752244	-2.63227	Down
SCN7A	-0.259699	4.3299	-2.80708	0.00720492	0.0753142	-2.63388	Down
PREX1	0.225707	6.78774	2.80676	0.00721099	0.0753296	-2.63462	Up
LHX1	-0.171823	5.98756	-2.80543	0.00723661	0.0755491	-2.63775	Down
IL32	0.61658	9.84064	2.80485	0.00724769	0.0756167	-2.6391	Up
ANKIB1	-0.440274	8.01014	-2.80358	0.00727217	0.0758238	-2.64207	Down
PGM2	0.193164	6.43944	2.80217	0.00729952	0.0760075	-2.64538	Up
ACSS2	-0.250896	9.06897	-2.80196	0.00730356	0.0760075	-2.64587	Down
FATE1	-0.182122	5.9159	-2.80194	0.00730396	0.0760075	-2.64592	Down
YWHAZ	0.469034	10.2499	2.80152	0.00731221	0.0760075	-2.64691	Up
KLHL24	-0.377948	6.69012	-2.80148	0.00731296	0.0760075	-2.647	Down
SLC5A12	-1.00648	8.60447	-2.80121	0.00731818	0.0760136	-2.64763	Down
PHIP	0.30982	5.57965	2.80063	0.0073295	0.076083	-2.649	Up
ZNF33A	-0.235834	5.22918	-2.80014	0.00733895	0.0761329	-2.65013	Down
FGFR1	0.182498	7.09785	2.79926	0.00735624	0.076264	-2.65221	Up
KRT6A	-0.117696	4.23434	-2.79887	0.00736382	0.0762943	-2.65311	Down
ORC5	0.293002	5.44892	2.79834	0.00737413	0.076353	-2.65435	Up
TRIM66	-0.242387	6.32829	-2.79668	0.00740674	0.0766422	-2.65824	Down
LARP6	-0.281187	7.53079	-2.79606	0.00741882	0.0767189	-2.65967	Down
NR4A3	-0.653745	5.00512	-2.79573	0.00742543	0.0767388	-2.66046	Down
EDEM2	0.218776	7.20624	2.79538	0.00743228	0.0767479	-2.66127	Up
UBE2D1	0.451417	4.76899	2.79517	0.00743646	0.0767479	-2.66176	Up
NEK9	0.20745	7.38008	2.79461	0.00744759	0.0767479	-2.66308	Up
TXNDC8	0.116233	4.67492	2.79403	0.007459	0.0767479	-2.66443	Up
TBXAS1	0.191497	4.82504	2.79381	0.00746331	0.0767479	-2.66494	Up
HSD17B14	-0.462088	8.33785	-2.79378	0.007464	0.0767479	-2.66502	Down
DGKD	0.221395	7.36251	2.79359	0.00746763	0.0767479	-2.66545	Up
AKT1	0.234013	8.35741	2.79357	0.00746816	0.0767479	-2.66551	Up
AK4	-0.504462	9.93259	-2.79355	0.00746842	0.0767479	-2.66554	Down
CHTF8	-0.240669	9.53528	-2.79301	0.00747926	0.0768112	-2.66682	Down
NPAP1	0.20401	4.65301	2.79237	0.00749192	0.0768722	-2.66831	Up
OIP5	0.219707	4.48649	2.79223	0.00749458	0.0768722	-2.66863	Up
AFTPH	-0.35716	9.26118	-2.79178	0.00750357	0.0769162	-2.66968	Down
C1QTNF5	0.191177	7.23885	2.79079	0.00752328	0.0769191	-2.67199	Up
CREBL2	-0.191742	8.96929	-2.79074	0.00752428	0.0769191	-2.67211	Down
SMIM1	-0.279056	6.81437	-2.79063	0.00752658	0.0769191	-2.67238	Down
C20orf85	0.135677	3.92428	2.79061	0.00752685	0.0769191	-2.67241	Up
THEMIS2	0.420578	5.85886	2.79059	0.00752729	0.0769191	-2.67246	Up
FLNA	0.427407	8.29355	2.78978	0.00754357	0.0770374	-2.67437	Up
FN1	0.788322	10.4476	2.78912	0.00755669	0.0771234	-2.6759	Up
AGAP1	-0.237215	6.96721	-2.78707	0.0075979	0.0774958	-2.68069	Down
IVD	-0.288763	8.09388	-2.78619	0.00761561	0.0776281	-2.68274	Down
ESM1	-0.414029	5.71219	-2.78546	0.00763022	0.0777287	-2.68443	Down
MAN1B1	0.183088	7.57411	2.78396	0.0076607	0.0778854	-2.68794	Up
ARHGAP27	0.254961	5.68532	2.78377	0.00766461	0.0778854	-2.68839	Up
ALOX5AP	0.429487	7.61241	2.78359	0.00766815	0.0778854	-2.6888	Up
APOL1	0.267533	7.41677	2.78316	0.00767682	0.0778854	-2.68979	Up
WDR81	-0.220231	8.02129	-2.783	0.0076802	0.0778854	-2.69018	Down
STMN3	0.201663	6.07822	2.78298	0.0076805	0.0778854	-2.69021	Up
TMEM17	-0.375552	6.49978	-2.78287	0.00768282	0.0778854	-2.69048	Down
TMEM120A	-0.322796	8.7727	-2.78261	0.00768807	0.0778854	-2.69108	Down
SNRPF	0.206496	8.34162	2.7826	0.00768834	0.0778854	-2.69111	Up
MPC1	-0.26248	7.82549	-2.78148	0.00771119	0.0780687	-2.69372	Down
BMPR1B	-0.435213	5.83832	-2.78123	0.00771617	0.0780709	-2.69429	Down
CD99	0.287164	9.79307	2.78084	0.00772415	0.0781034	-2.6952	Up
ACKR1	0.355438	5.33862	2.78039	0.00773332	0.0781425	-2.69625	Up
ARHGAP32	-0.144593	5.44801	-2.78019	0.00773754	0.0781425	-2.69673	Down
AIG1	-0.314902	6.04672	-2.77939	0.00775396	0.0782601	-2.69859	Down
ALAD	-0.39236	8.48612	-2.77805	0.00778146	0.078475	-2.70171	Down
GALNT10	0.217742	6.4442	2.77774	0.00778777	0.078475	-2.70243	Up
SERBP1	0.190859	9.18607	2.77765	0.00778961	0.078475	-2.70263	Up
RNF149	0.275287	9.22266	2.77729	0.00779711	0.0785024	-2.70348	Up
ZWINT	0.359186	7.68978	2.77557	0.0078326	0.0788113	-2.70748	Up
ZFP91	-0.191519	7.58722	-2.77336	0.00787849	0.0791999	-2.71262	Down
RORC	-0.408268	6.83814	-2.77324	0.00788088	0.0791999	-2.71289	Down
CORO1A	0.571734	6.66756	2.77245	0.00789747	0.0793181	-2.71474	Up
KIF14	0.171819	3.46797	2.77178	0.0079114	0.0793373	-2.71629	Up
SLIRP	0.222433	9.40781	2.77173	0.00791251	0.0793373	-2.71641	Up
FGF1	-0.650279	7.05879	-2.77166	0.0079139	0.0793373	-2.71657	Down
GLYCTK	-0.381818	7.67995	-2.77033	0.00794164	0.0795667	-2.71965	Down
AMOT	-0.146356	4.34895	-2.76966	0.00795576	0.0796596	-2.72121	Down
SNRPD2	0.251704	11.0057	2.76857	0.00797863	0.0798398	-2.72374	Up
GJA9	0.166497	5.92544	2.7673	0.00800559	0.0800608	-2.72671	Up
KIAA0825	-0.092504	3.65714	-2.76651	0.00802216	0.0801776	-2.72853	Down
OR7A17	0.154577	4.17854	2.76624	0.00802798	0.0801854	-2.72917	Up
GPR65	0.602675	5.07954	2.76601	0.00803272	0.0801854	-2.72968	Up
IGFBP4	-0.333851	10.5021	-2.76576	0.00803799	0.0801892	-2.73026	Down
RMND5A	-0.203976	6.50834	-2.76544	0.00804477	0.080208	-2.731	Down
NTHL1	-0.1925	6.31636	-2.76497	0.00805478	0.0802591	-2.7321	Down
RRBP1	0.207718	5.98446	2.7646	0.00806268	0.080289	-2.73296	Up
FMO4	-0.580763	9.06303	-2.76297	0.00809747	0.0805448	-2.73675	Down
P2RY6	0.225429	6.65993	2.76293	0.00809819	0.0805448	-2.73683	Up
RIPK2	0.209991	6.39571	2.76231	0.00811152	0.0806285	-2.73827	Up
SNRPB	0.258739	9.32201	2.76097	0.00814013	0.0808639	-2.74137	Up
ARMC7	0.207153	7.12112	2.76016	0.00815761	0.0809885	-2.74326	Up
IFNGR1	0.578534	8.14925	2.75865	0.00819009	0.0812618	-2.74675	Up
TMEM43	0.190446	6.56132	2.75833	0.00819702	0.0812813	-2.7475	Up
CCL18	0.516605	5.47211	2.75784	0.0082076	0.0813371	-2.74863	Up
CRYL1	-0.369607	10.8922	-2.75757	0.00821345	0.0813459	-2.74926	Down
PGM1	-0.221844	9.99871	-2.75734	0.00821852	0.081347	-2.7498	Down
IL18	0.483897	6.98253	2.75577	0.00825255	0.0816345	-2.75343	Up
PIK3R4	0.110837	3.36255	2.75381	0.00829523	0.0819059	-2.75797	Up
RGS7	-0.457234	4.78893	-2.75366	0.00829838	0.0819059	-2.7583	Down
TCF24	-0.109847	2.94192	-2.75359	0.0082999	0.0819059	-2.75846	Down
CYB5R3	0.255841	10.5824	2.75359	0.00829995	0.0819059	-2.75847	Up
ENTPD5	-0.601727	8.79455	-2.75321	0.00830821	0.081938	-2.75934	Down
FHL3	0.216668	6.82437	2.75216	0.00833122	0.0821155	-2.76178	Up
CRB2	-0.150915	4.12753	-2.75139	0.0083481	0.0822326	-2.76356	Down
TGFBI	0.689603	8.86554	2.75086	0.00835969	0.0822571	-2.76478	Up
DAGLB	0.193541	5.87561	2.75067	0.0083639	0.0822571	-2.76522	Up
PNP	-0.343278	10.3795	-2.75059	0.00836564	0.0822571	-2.7654	Down
ANKRD46	-0.273735	7.92209	-2.75036	0.00837082	0.0822587	-2.76595	Down
PLOD3	0.205672	8.77724	2.75009	0.00837673	0.0822675	-2.76657	Up
LYN	0.335396	6.96506	2.74955	0.0083885	0.0822979	-2.7678	Up
TP53	0.366155	6.00514	2.74949	0.00838986	0.0822979	-2.76794	Up
VN1R5	0.137837	4.10843	2.74835	0.00841505	0.0824362	-2.77058	Up
SVIL	0.277346	7.47599	2.74809	0.00842079	0.0824362	-2.77118	Up
WDR46	0.166182	7.60628	2.74806	0.00842148	0.0824362	-2.77125	Up
RNASEH2A	0.238209	6.72074	2.74794	0.00842407	0.0824362	-2.77152	Up
NSUN6	-0.288366	6.31965	-2.74744	0.00843521	0.0824961	-2.77268	Down
NRAS	0.330525	8.13976	2.7471	0.00844282	0.0825171	-2.77347	Up
CCNB1	0.418761	5.03742	2.74689	0.00844743	0.0825171	-2.77395	Up
OGG1	-0.329497	7.23315	-2.74653	0.00845551	0.0825469	-2.77479	Down
DCLK2	-0.197136	4.88765	-2.74614	0.00846416	0.0825774	-2.77569	Down
CD300LF	0.328775	5.37708	2.74593	0.0084687	0.0825774	-2.77616	Up
KLHL7	0.210534	4.76807	2.74349	0.00852322	0.0830507	-2.7818	Up
BANF1	0.276298	9.55669	2.7433	0.00852737	0.0830507	-2.78223	Up
CACHD1	-0.20766	6.64817	-2.74304	0.00853336	0.0830597	-2.78285	Down
MEX3B	0.119019	4.68212	2.74243	0.0085469	0.0831422	-2.78424	Up
METTL9	-0.231617	7.49711	-2.74188	0.00855928	0.0831858	-2.78551	Down
RPS18	0.163232	13.1942	2.74178	0.00856153	0.0831858	-2.78574	Up
BSND	-0.314512	6.60874	-2.73977	0.00860686	0.0835582	-2.79038	Down
IMPA2	-0.174724	10.8945	-2.73963	0.00861005	0.0835582	-2.79071	Down
PLXNB1	0.218396	7.58295	2.73898	0.00862469	0.0836508	-2.7922	Up
HAUS7	-0.315918	5.65936	-2.73842	0.00863728	0.083712	-2.79348	Down
MAST4	-0.274923	7.71247	-2.73825	0.00864121	0.083712	-2.79388	Down
DEPDC1	0.148429	3.49273	2.7375	0.00865826	0.0838277	-2.79562	Up
YY1	-0.194979	8.48969	-2.73323	0.00875571	0.0847212	-2.80545	Down
USP30	-0.218765	7.62517	-2.73279	0.00876582	0.084769	-2.80646	Down
MCL1	0.370959	6.14571	2.73175	0.00878971	0.0848405	-2.80885	Up
NCF4	0.360161	5.54794	2.73137	0.00879842	0.0848405	-2.80972	Up
BZW1	0.392753	9.58673	2.73113	0.00880385	0.0848405	-2.81026	Up
RNF185	-0.197704	8.39388	-2.73105	0.00880588	0.0848405	-2.81047	Down
SLX4IP	-0.14467	6.00331	-2.73099	0.00880726	0.0848405	-2.8106	Down
RBX1	0.265379	9.66546	2.73095	0.00880802	0.0848405	-2.81068	Up
LRBA	-0.25539	8.77313	-2.73089	0.00880943	0.0848405	-2.81082	Down
CYP24A1	1.27923	7.11687	2.72973	0.00883633	0.0849903	-2.8135	Up
DHODH	-0.296739	5.47252	-2.72969	0.00883727	0.0849903	-2.81359	Down
EPN3	-0.311721	5.83037	-2.72917	0.00884931	0.0849903	-2.81479	Down
RAB10	0.268486	9.75625	2.72913	0.00885008	0.0849903	-2.81486	Up
NOL4	-0.320995	4.45208	-2.7289	0.00885554	0.0849903	-2.8154	Down
LPAR1	0.255317	6.70088	2.72888	0.00885607	0.0849903	-2.81546	Up
TBC1D30	-0.169582	4.84879	-2.72851	0.00886465	0.0850229	-2.81631	Down
SNRPD1	0.211128	7.72455	2.7271	0.0088973	0.0852862	-2.81953	Up
VAV1	0.24692	5.68877	2.72589	0.00892547	0.0855063	-2.82231	Up
PDZRN4	-0.256658	3.716	-2.7255	0.00893464	0.0855441	-2.82321	Down
ANKRD65	-0.146413	5.71479	-2.72424	0.00896405	0.0857756	-2.8261	Down
AGXT2	-0.678944	11.246	-2.72352	0.00898105	0.0858881	-2.82776	Down
PSMC4	0.192655	8.57637	2.72316	0.00898955	0.0859194	-2.82859	Up
TBC1D28	-0.123008	3.39406	-2.72212	0.00901394	0.0861022	-2.83097	Down
HAVCR2	0.472958	6.85117	2.72035	0.00905578	0.0864516	-2.83503	Up
TM6SF1	0.519999	5.03326	2.71904	0.00908677	0.0865034	-2.83803	Up
MMD	0.267745	5.97808	2.71895	0.00908904	0.0865034	-2.83825	Up
MRC1	0.69896	8.3781	2.71874	0.00909401	0.0865034	-2.83873	Up
PGAP3	-0.167882	7.20701	-2.71868	0.00909547	0.0865034	-2.83887	Down
C2CD2	0.287326	7.9218	2.71843	0.00910139	0.0865034	-2.83944	Up
TRAPPC6A	-0.193407	8.61274	-2.7184	0.0091021	0.0865034	-2.83951	Down
GABRB1	-0.162732	3.49835	-2.71819	0.00910712	0.0865034	-2.83999	Down
PCYOX1	-0.317972	9.5537	-2.71815	0.0091079	0.0865034	-2.84007	Down
SCD5	0.286872	6.15913	2.71795	0.00911279	0.0865034	-2.84054	Up
ENTPD6	0.160636	6.52452	2.7179	0.00911395	0.0865034	-2.84065	Up
TM9SF2	0.201932	10.874	2.71735	0.009127	0.0865772	-2.84191	Up
SPATA5L1	0.157785	6.8399	2.7171	0.00913289	0.0865829	-2.84247	Up
BUB1	0.123625	3.71522	2.71662	0.00914439	0.0866419	-2.84358	Up
BCAP31	0.17572	9.80323	2.71615	0.00915564	0.0866579	-2.84466	Up
ASH2L	-0.131198	8.92718	-2.71611	0.00915665	0.0866579	-2.84475	Down
ZNF816	0.173467	4.50232	2.7149	0.00918561	0.0868597	-2.84752	Up
GMNC	0.343979	4.81726	2.71478	0.00918856	0.0868597	-2.84781	Up
WT1	-0.37014	6.55936	-2.71248	0.00924376	0.0873311	-2.85306	Down
HLA-F	0.343076	10.2617	2.71225	0.00924924	0.0873326	-2.85358	Up
SLC12A1	-0.373466	8.90668	-2.71155	0.00926624	0.0874428	-2.85519	Down
HSD17B8	-0.2797	8.66858	-2.71119	0.00927499	0.087475	-2.85602	Down
SLC1A3	0.282157	5.08155	2.71066	0.00928777	0.0874958	-2.85723	Up
DDX10	-0.214314	6.16867	-2.71047	0.00929224	0.0874958	-2.85765	Down
CLASRP	-0.345742	7.66785	-2.71044	0.0092932	0.0874958	-2.85774	Down
MRGPRX2	-0.151021	3.96591	-2.7093	0.0093208	0.087685	-2.86034	Down
AMN1	-0.227284	6.78973	-2.70894	0.0093296	0.087685	-2.86117	Down
LCN10	-0.20173	5.82674	-2.70876	0.00933384	0.087685	-2.86157	Down
ADAMDEC1	0.82978	4.14169	2.70873	0.00933467	0.087685	-2.86164	Up
EPC1	-0.178626	6.48642	-2.70746	0.00936555	0.0878996	-2.86454	Down
KIF16B	-0.317922	7.18557	-2.70696	0.00937765	0.0878996	-2.86567	Down
KIR2DS5	0.219576	5.95693	2.70647	0.0093897	0.0878996	-2.8668	Up
CD37	0.273807	4.93067	2.70589	0.00940401	0.0878996	-2.86813	Up
PRAP1	-0.672986	9.13166	-2.70578	0.00940668	0.0878996	-2.86838	Down
ATOH8	-0.257327	5.85328	-2.70557	0.00941187	0.0878996	-2.86887	Down
USP10	0.231315	7.64894	2.70554	0.00941245	0.0878996	-2.86892	Up
GCM1	-0.308802	5.44372	-2.70544	0.00941497	0.0878996	-2.86916	Down
VPS35	0.240421	9.66359	2.70523	0.00942003	0.0878996	-2.86963	Up
NEURL4	-0.222225	6.80227	-2.70521	0.0094206	0.0878996	-2.86968	Down
CYP51A1	0.349633	8.26759	2.7051	0.00942322	0.0878996	-2.86992	Up
KCNJ10	-0.4819	6.8799	-2.70503	0.00942514	0.0878996	-2.8701	Down
NCKAP1L	0.304561	6.17245	2.70491	0.00942801	0.0878996	-2.87037	Up
HIRIP3	-0.175163	6.78503	-2.70472	0.00943255	0.0878996	-2.87079	Down
ADAM32	0.127141	3.71253	2.70401	0.00945022	0.0879744	-2.87243	Up
KIF12	-0.252753	7.81903	-2.70396	0.00945131	0.0879744	-2.87253	Down
CLEC4A	0.388299	4.90689	2.70252	0.00948694	0.088182	-2.87583	Up
PRKAA2	-0.303272	6.62288	-2.70249	0.00948751	0.088182	-2.87588	Down
PLA2G5	0.191332	4.42157	2.7024	0.00948974	0.088182	-2.87609	Up
MRPL47	0.167835	7.21433	2.70193	0.00950137	0.0882318	-2.87716	Up
SLC35C2	0.152711	7.2483	2.70163	0.00950883	0.0882318	-2.87785	Up
ST6GALNAC4	0.286134	6.4072	2.70144	0.00951366	0.0882318	-2.8783	Up
ACSM2B	-0.579365	8.0193	-2.70132	0.00951662	0.0882318	-2.87857	Down
FERMT3	0.36115	6.74612	2.7006	0.0095344	0.0883468	-2.88021	Up
GMFG	0.377151	7.23066	2.70006	0.00954774	0.0884052	-2.88143	Up
C3AR1	0.462779	8.21226	2.69991	0.00955149	0.0884052	-2.88178	Up
P2RY12	0.294971	3.55785	2.69963	0.00955842	0.0884195	-2.88241	Up
DDRGK1	0.142218	8.42635	2.69883	0.00957842	0.0885545	-2.88424	Up
ANXA5	0.309122	10.8644	2.69819	0.00959423	0.0886215	-2.88569	Up
EDDM3A	-0.148552	3.56764	-2.6981	0.00959648	0.0886215	-2.8859	Down
MAN2B2	0.225971	7.90477	2.69779	0.0096043	0.0886438	-2.88661	Up
SMIM24	-0.529372	11.4004	-2.69612	0.00964604	0.0889791	-2.89041	Down
RASAL1	0.233839	6.3633	2.69537	0.00966495	0.0891033	-2.89213	Up
PIM2	-0.198173	6.64303	-2.69473	0.00968103	0.0891588	-2.89358	Down
SPTLC1	0.361848	7.64227	2.6947	0.00968183	0.0891588	-2.89366	Up
MOB3B	-0.198041	6.88786	-2.69236	0.00974091	0.0896524	-2.89899	Down
LRRC69	0.382575	5.82671	2.6913	0.00976771	0.0898029	-2.90139	Up
IMPDH1	0.173488	7.25814	2.69128	0.00976821	0.0898029	-2.90144	Up
NFKBIE	0.301191	7.08497	2.68999	0.0098009	0.0900094	-2.90437	Up
AP3B2	0.111346	4.30318	2.68996	0.00980165	0.0900094	-2.90443	Up
PRKCB	0.175277	4.76343	2.68921	0.00982092	0.0901359	-2.90615	Up
SLC9A6	0.206374	7.88773	2.68859	0.00983661	0.0902095	-2.90755	Up
VPS9D1	-0.225592	6.70109	-2.68846	0.00983994	0.0902095	-2.90785	Down
RRM1	0.231075	7.48484	2.68739	0.00986729	0.0904097	-2.91028	Up
ZNF594	-0.156399	4.96443	-2.68509	0.0099263	0.0908103	-2.9155	Down
RNASE6	0.632985	7.2194	2.68497	0.00992943	0.0908103	-2.91578	Up
FBP1	-0.708369	10.6201	-2.6848	0.00993398	0.0908103	-2.91618	Down
KIAA0513	0.151004	5.64	2.68454	0.00994047	0.0908103	-2.91675	Up
HLA-DRA	0.478377	11.3446	2.68449	0.00994188	0.0908103	-2.91688	Up
CLEC10A	0.416781	5.89473	2.6844	0.00994423	0.0908103	-2.91708	Up
EYA2	-0.378932	5.95586	-2.68368	0.00996285	0.0909297	-2.91872	Down
EZH2	0.42448	4.31183	2.68264	0.00998979	0.0910899	-2.92109	Up
GPAA1	0.177982	8.98977	2.68257	0.00999151	0.0910899	-2.92124	Up
HAS2	0.222521	3.72071	2.6823	0.00999851	0.0911031	-2.92185	Up
LPL	-0.914264	7.69032	-2.67983	0.0100626	0.0915942	-2.92745	Down
TIAL1	-0.228396	7.29798	-2.6798	0.0100636	0.0915942	-2.92753	Down
SLC43A2	-0.269996	7.15944	-2.67927	0.0100772	0.0916676	-2.92872	Down
RGS22	0.165254	4.63161	2.67734	0.0101277	0.0920756	-2.93309	Up
GSR	0.243297	8.04634	2.67682	0.0101413	0.0921119	-2.93427	Up
MSH5-SAPCD1	-0.180576	6.15811	-2.67676	0.0101429	0.0921119	-2.93441	Down
TNRC6A	-0.246943	7.0691	-2.67647	0.0101507	0.0921317	-2.93508	Down
VCL	0.20178	7.35678	2.67548	0.0101768	0.0923126	-2.93732	Up
GPR27	-0.188229	6.9987	-2.67516	0.0101853	0.0923126	-2.93805	Down
DGKA	0.239736	5.9338	2.67503	0.0101885	0.0923126	-2.93833	Up
UTP6	0.112797	6.00458	2.67486	0.0101932	0.0923126	-2.93873	Up
ALDH3B1	-0.305599	7.50734	-2.67436	0.0102062	0.0923798	-2.93985	Down
BTBD16	0.186809	3.88892	2.67415	0.0102119	0.0923801	-2.94034	Up
PCBP1	0.165589	10.1246	2.67378	0.0102217	0.0924178	-2.94118	Up
UBE4B	0.247123	6.71961	2.67327	0.010235	0.0924874	-2.94232	Up
ADAP1	-0.197719	7.83469	-2.67287	0.0102456	0.092532	-2.94322	Down
HOXC4	-0.189115	6.83837	-2.67099	0.0102957	0.0929332	-2.94749	Down
SORL1	-0.360109	9.37694	-2.6699	0.0103246	0.0931433	-2.94995	Down
ZNRF3	-0.174882	9.22076	-2.66903	0.010348	0.0933024	-2.95192	Down
HEY2	-0.197882	6.03129	-2.66872	0.0103561	0.0933245	-2.95261	Down
E2F3	0.225562	6.14957	2.66726	0.0103955	0.0936276	-2.95593	Up
TTLL7	0.300039	4.539	2.66657	0.010414	0.0937435	-2.95749	Up
PCDHGA10	0.241263	5.38907	2.66627	0.0104219	0.0937506	-2.95815	Up
NEU1	0.331504	9.51684	2.66605	0.0104278	0.0937506	-2.95864	Up
HAO1	-0.318185	4.11513	-2.66559	0.0104402	0.0937506	-2.95968	Down
PTS	0.19809	9.61991	2.66556	0.010441	0.0937506	-2.95975	Up
PPARGC1A	-0.223181	5.69499	-2.66547	0.0104434	0.0937506	-2.95995	Down
CTHRC1	1.4282	6.60542	2.66495	0.0104575	0.0938255	-2.96113	Up
VN1R4	0.134703	4.1986	2.6646	0.010467	0.0938595	-2.96193	Up
HS6ST2	-0.726681	7.79271	-2.66397	0.010484	0.0939608	-2.96335	Down
GGCX	0.230612	6.71765	2.66299	0.0105106	0.0941476	-2.96556	Up
CALB1	-0.835308	10.8046	-2.66198	0.010538	0.0942754	-2.96784	Down
LGALS1	0.526283	10.2632	2.66197	0.0105383	0.0942754	-2.96786	Up
NUFIP1	-0.183133	5.75022	-2.66183	0.0105421	0.0942754	-2.96818	Down
AHCY	-0.347389	10.229	-2.66054	0.0105773	0.0945385	-2.97109	Down
CLEC2B	0.28591	5.57963	2.65976	0.0105987	0.094629	-2.97286	Up
PSMD10	0.18767	8.54282	2.65975	0.010599	0.094629	-2.97288	Up
EPHA4	-0.278282	6.23048	-2.65826	0.0106396	0.0949109	-2.97623	Down
KIAA1328	-0.124065	5.13959	-2.658	0.0106468	0.0949109	-2.97682	Down
EFTUD2	0.113919	7.17522	2.65796	0.0106479	0.0949109	-2.97691	Up
AMPH	-0.471932	5.34003	-2.6574	0.0106634	0.0949713	-2.97818	Down
RABIF	0.179933	7.21702	2.65729	0.0106663	0.0949713	-2.97842	Up
CFL1	0.255227	8.35927	2.65646	0.0106892	0.0951238	-2.98029	Up
GALR3	0.190443	6.41976	2.65576	0.0107085	0.095244	-2.98187	Up
PTGIS	0.179039	4.4141	2.65523	0.0107232	0.0953232	-2.98307	Up
CA2	-0.333528	11.3367	-2.65438	0.0107467	0.095446	-2.98498	Down
CHRM4	0.190979	5.50434	2.65421	0.0107513	0.095446	-2.98536	Up
PITPNM1	0.264712	7.57287	2.6541	0.0107545	0.095446	-2.98562	Up
KIFC1	0.192931	6.85113	2.6537	0.0107656	0.0954928	-2.98652	Up
ENTPD3	-0.220069	4.28102	-2.65268	0.0107939	0.095692	-2.98882	Down
NAA30	-0.104905	4.07581	-2.65146	0.0108278	0.0959103	-2.99156	Down
SLAIN2	0.189726	5.96585	2.65138	0.0108302	0.0959103	-2.99175	Up
CYFIP1	0.211597	10.3301	2.65097	0.0108416	0.0959592	-2.99267	Up
VN1R1	-0.168339	4.34015	-2.65011	0.0108654	0.0960809	-2.99459	Down
RPL36	0.345963	10.0364	2.65006	0.010867	0.0960809	-2.99472	Up
TALDO1	0.185619	10.7101	2.64945	0.010884	0.0961488	-2.99608	Up
COL6A2	0.485804	7.40007	2.64916	0.010892	0.0961488	-2.99673	Up
THSD7A	-0.55479	7.27821	-2.64915	0.0108923	0.0961488	-2.99675	Down
MYH10	-0.207672	7.99975	-2.64893	0.0108985	0.0961516	-2.99724	Down
DPP6	-0.323794	5.28276	-2.6486	0.0109079	0.0961829	-2.998	Down
ABCG2	-0.334772	6.1765	-2.6477	0.0109332	0.0963306	-3.00003	Down
NME1-NME2	0.294975	10.8756	2.64758	0.0109366	0.0963306	-3.0003	Up
ANAPC1	-0.181931	7.18877	-2.64725	0.0109459	0.0963306	-3.00104	Down
WDFY2	-0.217906	6.62389	-2.64717	0.0109481	0.0963306	-3.00122	Down
ZNF540	-0.291109	5.63515	-2.64521	0.0110034	0.0967613	-3.00562	Down
MTX1	-0.180354	9.02143	-2.64502	0.0110089	0.0967613	-3.00605	Down
GCAT	-0.340988	7.75386	-2.64467	0.0110188	0.0967964	-3.00684	Down
AP1G1	0.130622	8.32438	2.6443	0.0110292	0.0968325	-3.00766	Up
RASGRF2	-0.24605	6.47738	-2.64411	0.0110347	0.0968325	-3.0081	Down
FAAH	-0.221937	7.90022	-2.6436	0.0110492	0.0968357	-3.00924	Down
ARL4C	0.528402	6.60722	2.64328	0.0110581	0.0968357	-3.00995	Up
ARFIP2	-0.244665	8.57763	-2.64328	0.0110583	0.0968357	-3.00996	Down
SORT1	0.240025	7.19544	2.64326	0.0110587	0.0968357	-3.00999	Up
M6PR	0.249245	8.63816	2.64244	0.0110821	0.0969891	-3.01184	Up
STAT3	0.275523	8.6139	2.64217	0.0110896	0.0970029	-3.01243	Up
UBE2R2	-0.135731	8.57027	-2.64139	0.0111119	0.0971464	-3.01419	Down
NICN1	-0.250067	8.16283	-2.64033	0.0111423	0.0973601	-3.01658	Down
GAD1	-0.170019	4.95102	-2.63989	0.0111548	0.0974172	-3.01755	Down
SLC9B2	0.200236	4.68383	2.63877	0.0111871	0.0976243	-3.02008	Up
ULBP2	0.143828	4.7198	2.63848	0.0111955	0.0976243	-3.02073	Up
OXTR	0.293085	4.49565	2.63814	0.0112051	0.0976243	-3.02148	Up
SLC25A10	-0.452074	7.62001	-2.63806	0.0112073	0.0976243	-3.02166	Down
FKBP15	0.158037	4.62215	2.63803	0.0112083	0.0976243	-3.02173	Up
MDH1B	-0.298304	6.59211	-2.63673	0.0112458	0.0978989	-3.02465	Down
NHSL1	-0.147932	6.28335	-2.63636	0.0112564	0.0979392	-3.02547	Down
CDK2	0.254871	5.39833	2.63592	0.0112693	0.098	-3.02647	Up
IDO2	-0.29612	4.28884	-2.63535	0.0112857	0.0980906	-3.02774	Down
SERF1A	0.328749	7.75368	2.63399	0.0113252	0.0983816	-3.03079	Up
PTPN12	0.532285	5.50061	2.63325	0.0113466	0.0984915	-3.03244	Up
DMC1	-0.101585	3.47542	-2.63314	0.0113499	0.0984915	-3.03269	Down
REL	-0.356119	4.77882	-2.63255	0.0113671	0.0985595	-3.03402	Down
SLC35G2	0.222699	5.08071	2.63239	0.0113716	0.0985595	-3.03437	Up
CRLS1	-0.365981	6.20873	-2.63202	0.0113825	0.0985595	-3.0352	Down
MFAP3	0.367621	5.02961	2.63175	0.0113905	0.0985595	-3.03581	Up
SEC11C	0.14143	7.16659	2.63168	0.0113925	0.0985595	-3.03596	Up
CRY1	0.32206	7.88293	2.63164	0.0113937	0.0985595	-3.03606	Up
TMEM60	-0.195212	8.59477	-2.63117	0.0114073	0.0986011	-3.0371	Down
TSPAN7	-0.371482	8.61283	-2.63106	0.0114106	0.0986011	-3.03735	Down
NOP10	0.190151	11.0746	2.6301	0.0114387	0.0987923	-3.0395	Up
ESYT2	0.232011	7.43095	2.62982	0.0114469	0.0988112	-3.04013	Up
NPPC	-0.191414	4.23227	-2.62914	0.0114667	0.0989299	-3.04163	Down
FBXO34	-0.140876	8.9575	-2.62885	0.0114755	0.0989427	-3.0423	Down
SH3BGRL2	-0.3191	7.88578	-2.62868	0.0114803	0.0989427	-3.04267	Down
GLCE	-0.396288	6.35818	-2.62801	0.0115001	0.0990617	-3.04417	Down
POLD4	0.266272	8.41924	2.62767	0.0115101	0.0990952	-3.04493	Up
SUPT7L	-0.18479	7.21408	-2.62735	0.0115195	0.0991246	-3.04564	Down
PPP2R2B	-0.201782	5.40418	-2.62699	0.0115301	0.0991641	-3.04645	Down
OPTN	-0.240398	8.91965	-2.6266	0.0115417	0.0992115	-3.04732	Down
HOOK2	-0.23298	8.41569	-2.62494	0.0115909	0.0995825	-3.05104	Down
ECSCR	0.317519	7.02702	2.62417	0.0116137	0.0997256	-3.05275	Up
ABRACL	0.3541	8.8292	2.62361	0.0116305	0.0997731	-3.05401	Up
OR4F16	0.1473	4.63277	2.62358	0.0116314	0.0997731	-3.05408	Up
ALDH7A1	-0.239569	9.46284	-2.62306	0.0116468	0.0998529	-3.05523	Down
RNH1	0.123832	6.91985	2.62283	0.0116536	0.099859	-3.05574	Up
TPD52L2	0.18542	8.68721	2.62204	0.0116772	0.10001	-3.05751	Up
HSBP1L1	-0.200505	8.02127	-2.62144	0.0116953	0.100112	-3.05886	Down
TOR1A	0.146649	7.77034	2.61987	0.0117422	0.10041	-3.06235	Up
C6orf89	0.201517	7.48666	2.61987	0.0117424	0.10041	-3.06236	Up
PPM1L	-0.229679	4.67148	-2.61945	0.011755	0.100466	-3.0633	Down
EIF4E2	0.15817	7.93562	2.61876	0.0117758	0.100544	-3.06484	Up
DENND3	0.168265	6.18143	2.61874	0.0117764	0.100544	-3.06488	Up
FBXO15	-0.245298	6.82932	-2.61744	0.0118154	0.100777	-3.06777	Down
PLCXD3	-0.504165	6.20004	-2.61742	0.011816	0.100777	-3.06781	Down
AKR1A1	-0.376111	11.7156	-2.61531	0.01188	0.101119	-3.07252	Down
GP1BA	0.169936	5.62516	2.61526	0.0118815	0.101119	-3.07263	Up
EVI2B	0.744826	6.72723	2.6152	0.0118834	0.101119	-3.07278	Up
ZRANB1	-0.264677	7.48651	-2.61509	0.0118865	0.101119	-3.073	Down
HAVCR1	1.13059	6.21169	2.61508	0.0118869	0.101119	-3.07303	Up
METTL1	-0.284047	7.59172	-2.61483	0.0118945	0.101119	-3.07359	Down
LUZP1	-0.14133	7.45667	-2.61459	0.0119018	0.101119	-3.07413	Down
IKBKE	0.151316	6.31024	2.61429	0.0119111	0.101119	-3.0748	Up
EMP3	0.312362	8.02209	2.61427	0.0119115	0.101119	-3.07484	Up
LRRC37A3	-0.233719	7.30976	-2.61316	0.0119453	0.101272	-3.0773	Down
SPOP	-0.469676	7.12454	-2.61307	0.0119481	0.101272	-3.07751	Down
CYP3A5	-0.721241	6.86438	-2.61281	0.0119561	0.101272	-3.07809	Down
CSNK2A1	0.17393	7.68434	2.61278	0.0119571	0.101272	-3.07816	Up
COL5A2	0.834985	7.0951	2.61251	0.0119652	0.101272	-3.07875	Up
PCP4	-0.590808	8.08917	-2.61227	0.0119727	0.101272	-3.0793	Down
GSTCD	0.163044	5.52066	2.61214	0.0119765	0.101272	-3.07958	Up
ST14	0.314991	7.20486	2.61206	0.011979	0.101272	-3.07976	Up
SLC5A10	-0.614926	8.90394	-2.61094	0.0120132	0.101509	-3.08225	Down
GALE	0.214335	7.1049	2.61037	0.0120309	0.101606	-3.08353	Up
GMDS	0.294909	7.45002	2.6099	0.0120452	0.101675	-3.08457	Up
TUSC1	-0.205061	9.0068	-2.60938	0.0120613	0.101758	-3.08573	Down
HYAL2	0.192444	8.53401	2.60875	0.0120808	0.10187	-3.08713	Up
ATF7IP2	-0.195563	6.60611	-2.60641	0.0121531	0.102427	-3.09234	Down
PTCHD4	0.148865	4.15966	2.60611	0.0121622	0.102451	-3.09299	Up
SLC17A3	0.500551	11.6596	2.60572	0.0121744	0.102501	-3.09386	Up
CHODL	-0.328405	5.77803	-2.60475	0.0122045	0.102665	-3.09602	Down
COA4	-0.193008	9.17237	-2.60469	0.0122063	0.102665	-3.09615	Down
BZW2	0.193537	8.85086	2.60342	0.0122459	0.102944	-3.09897	Up
KRBOX1	0.246755	6.02666	2.60287	0.0122631	0.103035	-3.10019	Up
RRAS2	0.314962	8.63565	2.60268	0.0122692	0.103035	-3.10063	Up
PRKDC	0.300878	7.50797	2.60246	0.0122758	0.103038	-3.10109	Up
IFNA17	0.207852	4.78021	2.60196	0.0122918	0.103119	-3.10222	Up
BCCIP	-0.241081	7.38446	-2.60152	0.0123054	0.103124	-3.10319	Down
DACT2	-0.242961	5.85054	-2.60143	0.0123081	0.103124	-3.10338	Down
KNTC1	0.272124	5.38014	2.60134	0.0123112	0.103124	-3.1036	Up
MGAT5	-0.145846	6.82649	-2.60074	0.01233	0.103229	-3.10493	Down
STARD10	-0.281015	7.80752	-2.60009	0.0123504	0.103317	-3.10637	Down
ESR2	0.142275	4.52978	2.59963	0.0123649	0.103317	-3.1074	Up
MAPT	-0.441899	7.39324	-2.59962	0.012365	0.103317	-3.1074	Down
THY1	-0.555352	9.31675	-2.59921	0.012378	0.103317	-3.10831	Down
GLE1	0.240299	6.80073	2.5992	0.0123783	0.103317	-3.10834	Up
DEPDC7	-0.691835	7.40687	-2.5992	0.0123784	0.103317	-3.10834	Down
NOXA1	-0.157801	7.3947	-2.59843	0.0124026	0.103466	-3.11005	Down
ETHE1	0.213641	8.36951	2.5981	0.0124132	0.103502	-3.11079	Up
DNAJA3	-0.142551	9.36241	-2.59787	0.0124202	0.103508	-3.11128	Down
ACSM5	-0.432494	7.72018	-2.59654	0.0124624	0.103807	-3.11424	Down
TBC1D22A	-0.202624	7.49412	-2.59606	0.0124777	0.103882	-3.11531	Down
IL18R1	0.269313	5.05821	2.59582	0.0124853	0.103893	-3.11584	Up
PGBD5	0.296005	5.7076	2.59549	0.0124959	0.103928	-3.11657	Up
CMTM6	0.206405	6.63909	2.59499	0.0125116	0.103972	-3.11766	Up
C16orf95	-0.279154	6.07823	-2.59492	0.0125139	0.103972	-3.11782	Down
SAR1A	0.252005	7.9296	2.59469	0.0125212	0.10398	-3.11833	Up
LEPROTL1	0.139984	8.2625	2.59415	0.0125385	0.103987	-3.11953	Up
CCT3	0.197603	9.66598	2.59413	0.0125391	0.103987	-3.11958	Up
FBXO7	-0.178605	9.73197	-2.59407	0.012541	0.103987	-3.11971	Down
HTRA1	-0.327931	9.47963	-2.59339	0.0125627	0.104067	-3.12121	Down
ABHD17B	0.295041	6.17004	2.59337	0.0125634	0.104067	-3.12126	Up
SLC41A2	0.2679	5.53226	2.59155	0.0126218	0.104497	-3.1253	Up
DUSP12	0.162721	7.72285	2.59135	0.012628	0.104497	-3.12573	Up
R3HDM2	-0.146708	8.7449	-2.59111	0.0126356	0.104506	-3.12625	Down
CYP2C8	-0.251847	4.29538	-2.59019	0.0126654	0.104701	-3.12831	Down
MALT1	0.534174	6.96518	2.58944	0.0126894	0.104804	-3.12996	Up
SYNDIG1	-0.31379	6.71267	-2.58934	0.0126925	0.104804	-3.13017	Down
METTL21EP	0.111961	3.65035	2.58905	0.0127022	0.104804	-3.13083	Up
SPP1	0.431276	9.3202	2.58882	0.0127093	0.104804	-3.13132	Up
GALNT7	0.673073	6.55167	2.58881	0.0127099	0.104804	-3.13136	Up
BCAS3	-0.20886	7.13141	-2.58828	0.012727	0.104892	-3.13253	Down
FXYD1	-0.420231	6.89453	-2.58773	0.0127449	0.104987	-3.13375	Down
GOLT1B	0.335746	7.95525	2.58695	0.0127701	0.10513	-3.13547	Up
BTBD6	-0.167491	8.8495	-2.58679	0.0127751	0.10513	-3.13581	Down
MBOAT7	0.180241	7.10061	2.58658	0.0127821	0.105135	-3.13629	Up
KRBA2	-0.236863	6.93765	-2.58575	0.0128091	0.105304	-3.13812	Down
EFCAB3	0.106379	3.01461	2.58359	0.0128793	0.105716	-3.14289	Up
SRD5A2	-0.141297	5.16337	-2.58321	0.0128916	0.105716	-3.14372	Down
NFIA	-0.346783	7.6046	-2.58321	0.0128918	0.105716	-3.14373	Down
[truncated: 1,462 more rows]

## Sheet: Table S3
Table S3. GO enrichment analysis of the 72 DEG_PANoptosis.
ONTOLOGY	ID	Description	GeneRatio	BgRatio	pvalue	p.adjust	qvalue	geneID	Count
BP	GO:0019221	cytokine-mediated signaling pathway	20/72	492/18614	1.65431e-15	3.88266e-12	2.60684e-12	RIPK1/CASP8/IRAK1/CASP4/TNFRSF1A/FAS/IL1R1/AKT1/IL18/TP53/STAT3/IRF1/MYD88/IRAK4/CSF2RB/RELA/IRAK3/CASP1/XIAP/IL1RAP	20
BP	GO:0052548	regulation of endopeptidase activity	17/72	336/18614	8.454e-15	9.92076e-12	6.66086e-12	PSME3/CASP8/PAK2/SFN/PSMB8/FAS/APAF1/PSME1/BID/AKT1/BCAP31/STAT3/PSMB9/CASP1/MAPT/XIAP/CYCS	17
BP	GO:0052547	regulation of peptidase activity	17/72	425/18614	3.89098e-13	3.04404e-10	2.04379e-10	PSME3/CASP8/PAK2/SFN/PSMB8/FAS/APAF1/PSME1/BID/AKT1/BCAP31/STAT3/PSMB9/CASP1/MAPT/XIAP/CYCS	17
BP	GO:2000116	regulation of cysteine-type endopeptidase activity	13/72	234/18614	5.16181e-12	3.02869e-09	2.03348e-09	CASP8/PAK2/SFN/FAS/APAF1/BID/AKT1/BCAP31/PSMB9/CASP1/MAPT/XIAP/CYCS	13
BP	GO:0045862	positive regulation of proteolysis	15/72	365/18614	7.67426e-12	3.08825e-09	2.07347e-09	PSME3/PSMC3/CASP8/FAS/APAF1/PSME1/BID/AKT1/PSMC4/BCAP31/PSMD10/STAT3/CASP1/MAPT/CYCS	15
BP	GO:0097193	intrinsic apoptotic signaling pathway	14/72	301/18614	7.96511e-12	3.08825e-09	2.07347e-09	CHEK2/SFN/CASP4/TNFRSF1A/APAF1/PARP1/BID/AKT1/TP53/MCL1/BCAP31/TNFRSF10B/TP53BP2/CYCS	14
BP	GO:0071260	cellular response to mechanical stimulus	9/72	73/18614	9.2108e-12	3.08825e-09	2.07347e-09	CASP8/TNFRSF1A/FAS/PLEC/NFKB1/TNFRSF10B/IRF1/MYD88/CASP1	9
BP	GO:0034612	response to tumor necrosis factor	13/72	257/18614	1.68206e-11	4.88841e-09	3.2821e-09	MAPK1/RIPK1/CASP8/CASP4/TNFRSF1A/FAS/NFKB1/AKT1/TP53/RELA/CD14/CASP1/XIAP	13
BP	GO:0043281	regulation of cysteine-type endopeptidase activity involved in apoptotic process	12/72	204/18614	1.87455e-11	4.88841e-09	3.2821e-09	CASP8/PAK2/SFN/FAS/APAF1/BID/AKT1/BCAP31/CASP1/MAPT/XIAP/CYCS	12
BP	GO:0010950	positive regulation of endopeptidase activity	11/72	171/18614	5.29736e-11	1.24329e-08	8.34752e-09	PSME3/CASP8/FAS/APAF1/PSME1/BID/BCAP31/STAT3/CASP1/MAPT/CYCS	11
BP	GO:0043276	anoikis	7/72	35/18614	5.92534e-11	1.26425e-08	8.48826e-09	CHEK2/ITGB1/PTRH2/AKT1/MCL1/ITGA5/SIK1	7
BP	GO:0097191	extrinsic apoptotic signaling pathway	12/72	227/18614	6.52283e-11	1.27576e-08	8.5655e-09	PSME3/LMNA/RIPK1/CASP8/PAK2/TNFRSF1A/FAS/BID/AKT1/MCL1/TNFRSF10B/RELA	12
BP	GO:0071356	cellular response to tumor necrosis factor	12/72	235/18614	9.7489e-11	1.76005e-08	1.18171e-08	MAPK1/RIPK1/CASP8/CASP4/TNFRSF1A/FAS/NFKB1/AKT1/TP53/RELA/CASP1/XIAP	12
BP	GO:0031349	positive regulation of defense response	15/72	441/18614	1.10379e-10	1.85042e-08	1.24238e-08	LY96/RIPK1/IRAK1/PAK2/CASP4/TNFRSF1A/IL18/IRF1/MYD88/IRAK4/RELA/IRAK3/CD14/CASP1/XIAP	15
BP	GO:0010952	positive regulation of peptidase activity	11/72	185/18614	1.23768e-10	1.93656e-08	1.30022e-08	PSME3/CASP8/FAS/APAF1/PSME1/BID/BCAP31/STAT3/CASP1/MAPT/CYCS	11
BP	GO:2001233	regulation of apoptotic signaling pathway	14/72	381/18614	1.81994e-10	2.66962e-08	1.7924e-08	PSME3/LMNA/RIPK1/PAK2/FAS/APAF1/PARP1/BID/AKT1/TP53/MCL1/BCAP31/PSMD10/RELA	14
BP	GO:0033209	tumor necrosis factor-mediated signaling pathway	9/72	109/18614	3.62351e-10	4.85984e-08	3.26293e-08	RIPK1/CASP8/CASP4/TNFRSF1A/FAS/TP53/RELA/CASP1/XIAP	9
BP	GO:0071216	cellular response to biotic stimulus	12/72	264/18614	3.72719e-10	4.85984e-08	3.26293e-08	MAPK1/LY96/IRAK1/APAF1/NFKB1/AKT1/IL18/TP53/MYD88/RELA/CD14/CASP1	12
BP	GO:2000209	regulation of anoikis	6/72	25/18614	4.52409e-10	5.35368e-08	3.59449e-08	CHEK2/ITGB1/PTRH2/MCL1/ITGA5/SIK1	6
BP	GO:0002758	innate immune response-activating signaling pathway	11/72	209/18614	4.56215e-10	5.35368e-08	3.59449e-08	LY96/IRAK1/PAK2/IRF1/MYD88/IRAK4/RELA/IRAK3/CD14/CASP1/XIAP	11
BP	GO:0032496	response to lipopolysaccharide	13/72	345/18614	6.44346e-10	7.20133e-08	4.83501e-08	MAPK1/LY96/CASP8/IRAK1/NFKB1/AKT1/IL18/MYD88/CSF2RB/RELA/IRAK3/CD14/CASP1	13
BP	GO:0042176	regulation of protein catabolic process	13/72	361/18614	1.11889e-09	1.19365e-07	8.01425e-08	PSME3/PSMC3/CHEK2/PSMD2/PSMD1/PSME1/PSMD14/AKT1/PSMC4/BCAP31/PSMD10/RELA/IRAK3	13
BP	GO:0002237	response to molecule of bacterial origin	13/72	366/18614	1.32214e-09	1.34916e-07	9.05834e-08	MAPK1/LY96/CASP8/IRAK1/NFKB1/AKT1/IL18/MYD88/CSF2RB/RELA/IRAK3/CD14/CASP1	13
BP	GO:0002218	activation of innate immune response	11/72	233/18614	1.44237e-09	1.38872e-07	9.32395e-08	LY96/IRAK1/PAK2/IRF1/MYD88/IRAK4/RELA/IRAK3/CD14/CASP1/XIAP	11
BP	GO:0070498	interleukin-1-mediated signaling pathway	6/72	30/18614	1.49391e-09	1.38872e-07	9.32395e-08	IRAK1/IL1R1/MYD88/IRAK4/RELA/IRAK3	6
BP	GO:0097194	execution phase of apoptosis	8/72	87/18614	1.53842e-09	1.38872e-07	9.32395e-08	CASP8/PAK2/APAF1/ACIN1/AKT1/TP53/TP53BP2/DFFB	8
BP	GO:0045088	regulation of innate immune response	13/72	373/18614	1.66318e-09	1.44574e-07	9.70676e-08	LY96/CASP8/IRAK1/PAK2/PARP1/IRF1/MYD88/IRAK4/RELA/IRAK3/CD14/CASP1/XIAP	13
BP	GO:0001836	release of cytochrome c from mitochondria	7/72	58/18614	2.46928e-09	2.06979e-07	1.38967e-07	LMNA/SFN/BID/AKT1/TP53/MCL1/PSMD10	7
BP	GO:0002221	pattern recognition receptor signaling pathway	10/72	189/18614	2.85142e-09	2.30768e-07	1.54939e-07	LY96/IRAK1/IRF1/MYD88/IRAK4/RELA/IRAK3/CD14/CASP1/XIAP	10
BP	GO:0001819	positive regulation of cytokine production	14/72	489/18614	4.59215e-09	3.59259e-07	2.41209e-07	LY96/RIPK1/CASP8/IRAK1/IL1R1/IL18/STAT3/IRF1/MYD88/RELA/IRAK3/CD14/CASP1/IL1RAP	14
BP	GO:0031663	lipopolysaccharide-mediated signaling pathway	7/72	65/18614	5.59625e-09	4.2369e-07	2.84468e-07	MAPK1/LY96/IRAK1/AKT1/IL18/MYD88/CD14	7
BP	GO:0071214	cellular response to abiotic stimulus	12/72	339/18614	6.32694e-09	4.4998e-07	3.02119e-07	CHEK2/CASP8/TNFRSF1A/FAS/PARP1/PLEC/NFKB1/TP53/TNFRSF10B/IRF1/MYD88/CASP1	12
BP	GO:0104004	cellular response to environmental stimulus	12/72	339/18614	6.32694e-09	4.4998e-07	3.02119e-07	CHEK2/CASP8/TNFRSF1A/FAS/PARP1/PLEC/NFKB1/TP53/TNFRSF10B/IRF1/MYD88/CASP1	12
BP	GO:0002757	immune response-activating signaling pathway	13/72	423/18614	7.53747e-09	5.20307e-07	3.49337e-07	MAPK1/LY96/IRAK1/PAK2/NFKB1/IRF1/MYD88/IRAK4/RELA/IRAK3/CD14/CASP1/XIAP	13
BP	GO:0002755	MyD88-dependent toll-like receptor signaling pathway	5/72	19/18614	8.3815e-09	5.62039e-07	3.77356e-07	IRAK1/IRF1/MYD88/IRAK4/IRAK3	5
BP	GO:0009612	response to mechanical stimulus	10/72	215/18614	9.84759e-09	6.42008e-07	4.31048e-07	CASP8/TNFRSF1A/FAS/PLEC/NFKB1/TNFRSF10B/IRF1/MYD88/RELA/CASP1	10
BP	GO:0001959	regulation of cytokine-mediated signaling pathway	9/72	165/18614	1.43267e-08	8.99499e-07	6.03929e-07	RIPK1/CASP8/IRAK1/CASP4/TNFRSF1A/IL1R1/IRAK3/CASP1/XIAP	9
BP	GO:0071222	cellular response to lipopolysaccharide	10/72	224/18614	1.45637e-08	8.99499e-07	6.03929e-07	MAPK1/LY96/IRAK1/NFKB1/AKT1/IL18/MYD88/RELA/CD14/CASP1	10
BP	GO:0007249	I-kappaB kinase/NF-kappaB signaling	11/72	293/18614	1.57146e-08	9.22212e-07	6.19179e-07	RIPK1/CASP8/IRAK1/TNFRSF1A/NFKB1/AKT1/TNFRSF10B/MYD88/IRAK4/RELA/CASP1	11
BP	GO:0002764	immune response-regulating signaling pathway	13/72	450/18614	1.57173e-08	9.22212e-07	6.19179e-07	MAPK1/LY96/IRAK1/PAK2/NFKB1/IRF1/MYD88/IRAK4/RELA/IRAK3/CD14/CASP1/XIAP	13
BP	GO:0045089	positive regulation of innate immune response	11/72	300/18614	2.00364e-08	1.14696e-06	7.70075e-07	LY96/IRAK1/PAK2/IRF1/MYD88/IRAK4/RELA/IRAK3/CD14/CASP1/XIAP	11
BP	GO:0002831	regulation of response to biotic stimulus	13/72	463/18614	2.19997e-08	1.22516e-06	8.22582e-07	LY96/CASP8/IRAK1/PAK2/PARP1/IRF1/MYD88/IRAK4/RELA/IRAK3/CD14/CASP1/XIAP	13
BP	GO:0070266	necroptotic process	6/72	46/18614	2.24466e-08	1.22516e-06	8.22582e-07	RIPK1/CASP8/FAS/PARP1/TP53/TRPM7	6
BP	GO:0071219	cellular response to molecule of bacterial origin	10/72	237/18614	2.48874e-08	1.32752e-06	8.91304e-07	MAPK1/LY96/IRAK1/NFKB1/AKT1/IL18/MYD88/RELA/CD14/CASP1	10
BP	GO:0043280	positive regulation of cysteine-type endopeptidase activity involved in apoptotic process	8/72	124/18614	2.58769e-08	1.34587e-06	9.03624e-07	CASP8/FAS/APAF1/BID/BCAP31/CASP1/MAPT/CYCS	8
BP	GO:0060759	regulation of response to cytokine stimulus	9/72	177/18614	2.63783e-08	1.34587e-06	9.03624e-07	RIPK1/CASP8/IRAK1/CASP4/TNFRSF1A/IL1R1/IRAK3/CASP1/XIAP	9
BP	GO:0002253	activation of immune response	13/72	495/18614	4.81845e-08	2.31721e-06	1.55579e-06	MAPK1/LY96/IRAK1/PAK2/NFKB1/IRF1/MYD88/IRAK4/RELA/IRAK3/CD14/CASP1/XIAP	13
BP	GO:0002833	positive regulation of response to biotic stimulus	11/72	327/18614	4.8378e-08	2.31721e-06	1.55579e-06	LY96/IRAK1/PAK2/IRF1/MYD88/IRAK4/RELA/IRAK3/CD14/CASP1/XIAP	11
BP	GO:0071496	cellular response to external stimulus	11/72	327/18614	4.8378e-08	2.31721e-06	1.55579e-06	MAPK1/CASP8/TNFRSF1A/FAS/PLEC/NFKB1/TP53/TNFRSF10B/IRF1/MYD88/CASP1	11
BP	GO:0043123	positive regulation of I-kappaB kinase/NF-kappaB signaling	9/72	192/18614	5.32573e-08	2.47842e-06	1.66403e-06	RIPK1/CASP8/IRAK1/TNFRSF1A/TNFRSF10B/MYD88/IRAK4/RELA/CASP1	9
BP	GO:0097300	programmed necrotic cell death	6/72	53/18614	5.38558e-08	2.47842e-06	1.66403e-06	RIPK1/CASP8/FAS/PARP1/TP53/TRPM7	6
BP	GO:2001235	positive regulation of apoptotic signaling pathway	8/72	140/18614	6.68212e-08	3.01595e-06	2.02493e-06	RIPK1/PAK2/FAS/APAF1/BID/TP53/MCL1/BCAP31	8
BP	GO:2001056	positive regulation of cysteine-type endopeptidase activity	8/72	142/18614	7.46109e-08	3.28039e-06	2.20247e-06	CASP8/FAS/APAF1/BID/BCAP31/CASP1/MAPT/CYCS	8
BP	GO:0010803	regulation of tumor necrosis factor-mediated signaling pathway	6/72	56/18614	7.54755e-08	3.28039e-06	2.20247e-06	RIPK1/CASP8/CASP4/TNFRSF1A/CASP1/XIAP	6
BP	GO:0062197	cellular response to chemical stress	11/72	349/18614	9.36247e-08	3.99522e-06	2.68241e-06	MAPK1/RIPK1/FAS/PARP1/PLEC/AKT1/TP53/MCL1/RELA/CASP1/MAPT	11
BP	GO:0045936	negative regulation of phosphate metabolic process	12/72	439/18614	1.089e-07	4.56408e-06	3.06435e-06	DYNLL1/PAK2/SFN/PARP1/PLEC/AKT1/TP53/STAT3/YWHAG/IRAK3/PRKAR1A/MAPT	12
BP	GO:0010563	negative regulation of phosphorus metabolic process	12/72	440/18614	1.11616e-07	4.59583e-06	3.08567e-06	DYNLL1/PAK2/SFN/PARP1/PLEC/AKT1/TP53/STAT3/YWHAG/IRAK3/PRKAR1A/MAPT	12
BP	GO:2001236	regulation of extrinsic apoptotic signaling pathway	8/72	156/18614	1.54456e-07	6.25016e-06	4.19639e-06	PSME3/LMNA/RIPK1/PAK2/BID/AKT1/MCL1/RELA	8
BP	GO:0051092	positive regulation of NF-kappaB transcription factor activity	8/72	159/18614	1.78859e-07	7.11495e-06	4.77702e-06	RIPK1/IRAK1/IL18/STAT3/MYD88/RELA/IRAK3/IL1RAP	8
BP	GO:0008637	apoptotic mitochondrial changes	7/72	111/18614	2.37158e-07	9.12474e-06	6.1264e-06	LMNA/SFN/BID/AKT1/TP53/MCL1/PSMD10	7
BP	GO:0071347	cellular response to interleukin-1	7/72	111/18614	2.37158e-07	9.12474e-06	6.1264e-06	IRAK1/IL1R1/NFKB1/MYD88/IRAK4/RELA/IRAK3	7
BP	GO:0002224	toll-like receptor signaling pathway	6/72	70/18614	2.92083e-07	1.10568e-05	7.42357e-06	LY96/IRAK1/IRF1/MYD88/IRAK4/IRAK3	6
BP	GO:0070265	necrotic cell death	6/72	71/18614	3.18076e-07	1.18496e-05	7.95588e-06	RIPK1/CASP8/FAS/PARP1/TP53/TRPM7	6
BP	GO:0050727	regulation of inflammatory response	11/72	414/18614	5.15759e-07	1.89138e-05	1.26989e-05	RIPK1/CASP4/TNFRSF1A/IL1R1/NFKB1/IL18/PSMA1/MYD88/RELA/CASP1/XIAP	11
BP	GO:2000811	negative regulation of anoikis	4/72	18/18614	6.04297e-07	2.18198e-05	1.46499e-05	ITGB1/PTRH2/MCL1/ITGA5	4
BP	GO:0043122	regulation of I-kappaB kinase/NF-kappaB signaling	9/72	258/18614	6.52891e-07	2.32172e-05	1.55882e-05	RIPK1/CASP8/IRAK1/TNFRSF1A/TNFRSF10B/MYD88/IRAK4/RELA/CASP1	9
BP	GO:0061136	regulation of proteasomal protein catabolic process	8/72	194/18614	8.15351e-07	2.85616e-05	1.91764e-05	PSME3/PSMC3/PSME1/PSMD14/AKT1/PSMC4/BCAP31/PSMD10	8
BP	GO:0070661	leukocyte proliferation	10/72	348/18614	8.79062e-07	3.03406e-05	2.03708e-05	MAPK1/PSMB10/BID/IL18/TP53/IRF1/MYD88/CSF2RB/PRKAR1A/PPP3CB	10
BP	GO:0043161	proteasome-mediated ubiquitin-dependent protein catabolic process	11/72	439/18614	9.18018e-07	3.12259e-05	2.09653e-05	PSMC3/PSMD8/PSMD2/PSMD1/PSMD14/AKT1/PSMC4/BCAP31/PSMD10/PSMA1/PSMB5	11
BP	GO:0051091	positive regulation of DNA-binding transcription factor activity	9/72	271/18614	9.83234e-07	3.29664e-05	2.21339e-05	RIPK1/IRAK1/AKT1/IL18/STAT3/MYD88/RELA/IRAK3/IL1RAP	9
BP	GO:0090199	regulation of release of cytochrome c from mitochondria	5/72	47/18614	1.01654e-06	3.36032e-05	2.25614e-05	LMNA/BID/AKT1/TP53/PSMD10	5
BP	GO:0070555	response to interleukin-1	7/72	141/18614	1.2038e-06	3.92406e-05	2.63464e-05	IRAK1/IL1R1/NFKB1/MYD88/IRAK4/RELA/IRAK3	7
BP	GO:0051348	negative regulation of transferase activity	9/72	279/18614	1.25145e-06	4.0037e-05	2.68811e-05	PAK2/SFN/PLEC/AKT1/TP53/YWHAG/IRAK3/PRKAR1A/MAPT	9
BP	GO:0038061	NIK/NF-kappaB signaling	7/72	142/18614	1.26235e-06	4.0037e-05	2.68811e-05	IRAK1/NFKB1/AKT1/IL18/TNFRSF10B/RELA/CD14	7
BP	GO:0051090	regulation of DNA-binding transcription factor activity	11/72	465/18614	1.60853e-06	5.03363e-05	3.37961e-05	RIPK1/IRAK1/AKT1/IL18/PSMD10/STAT3/MYD88/RELA/IRAK3/SIK1/IL1RAP	11
BP	GO:0070997	neuron death	10/72	373/18614	1.6442e-06	5.07755e-05	3.4091e-05	CASP8/FAS/APAF1/PARP1/BID/AKT1/TP53/MCL1/MAPT/XIAP	10
BP	GO:0010823	negative regulation of mitochondrion organization	5/72	53/18614	1.86783e-06	5.69324e-05	3.82247e-05	LMNA/AKT1/TP53/PSMD10/MAPT	5
BP	GO:0042326	negative regulation of phosphorylation	10/72	383/18614	2.08432e-06	6.27167e-05	4.21084e-05	DYNLL1/PAK2/SFN/PLEC/AKT1/STAT3/YWHAG/IRAK3/PRKAR1A/MAPT	10
BP	GO:2001237	negative regulation of extrinsic apoptotic signaling pathway	6/72	99/18614	2.2855e-06	6.78996e-05	4.55882e-05	PSME3/LMNA/RIPK1/AKT1/MCL1/RELA	6
BP	GO:0070231	T cell apoptotic process	5/72	56/18614	2.46399e-06	7.22872e-05	4.8534e-05	CHEK2/RIPK1/FAS/AKT1/TP53	5
BP	GO:0046777	protein autophosphorylation	8/72	227/18614	2.64558e-06	7.66564e-05	5.14675e-05	CHEK2/RIPK1/IRAK1/PAK2/AKT1/IRAK3/SIK1/TRPM7	8
BP	GO:0008630	intrinsic apoptotic signaling pathway in response to DNA damage	6/72	103/18614	2.88115e-06	8.24641e-05	5.53668e-05	CHEK2/SFN/TNFRSF1A/BID/TP53/MCL1	6
BP	GO:1903050	regulation of proteolysis involved in protein catabolic process	8/72	230/18614	2.91645e-06	8.24687e-05	5.537e-05	PSME3/PSMC3/PSME1/PSMD14/AKT1/PSMC4/BCAP31/PSMD10	8
BP	GO:2001234	negative regulation of apoptotic signaling pathway	8/72	233/18614	3.21055e-06	8.97042e-05	6.02279e-05	PSME3/LMNA/RIPK1/BID/AKT1/MCL1/PSMD10/RELA	8
BP	GO:0062014	negative regulation of small molecule metabolic process	6/72	107/18614	3.59762e-06	9.93367e-05	6.66952e-05	PARP1/NFKB1/AKT1/TP53/STAT3/SIK1	6
BP	GO:0051403	stress-activated MAPK cascade	8/72	237/18614	3.64158e-06	9.93813e-05	6.67252e-05	MAPK1/RIPK1/IRAK1/FAS/NFKB1/MYD88/IRAK4/XIAP	8
BP	GO:0033673	negative regulation of kinase activity	8/72	239/18614	3.8749e-06	0.000104533	7.01843e-05	PAK2/SFN/PLEC/AKT1/YWHAG/IRAK3/PRKAR1A/MAPT	8
BP	GO:0032757	positive regulation of interleukin-8 production	5/72	63/18614	4.43982e-06	0.000118412	7.95025e-05	RIPK1/STAT3/MYD88/RELA/CD14	5
BP	GO:0031098	stress-activated protein kinase signaling cascade	8/72	245/18614	4.6525e-06	0.00012269	8.23748e-05	MAPK1/RIPK1/IRAK1/FAS/NFKB1/MYD88/IRAK4/XIAP	8
BP	GO:0070673	response to interleukin-18	3/72	11/18614	8.95477e-06	0.00023352	0.000156787	CASP4/AKT1/IL18	3
BP	GO:0062098	regulation of programmed necrotic cell death	4/72	35/18614	9.83904e-06	0.000253761	0.000170376	RIPK1/CASP8/PARP1/TP53	4
BP	GO:0006919	activation of cysteine-type endopeptidase activity involved in apoptotic process	5/72	76/18614	1.12239e-05	0.000286331	0.000192244	CASP8/APAF1/BID/MAPT/CYCS	5
BP	GO:1901653	cellular response to peptide	9/72	375/18614	1.3804e-05	0.000348365	0.000233894	MAPK1/CASP4/PARP1/NFKB1/AKT1/TP53/STAT3/YWHAG/RELA	9
BP	GO:0070227	lymphocyte apoptotic process	5/72	80/18614	1.44309e-05	0.000360312	0.000241915	CHEK2/RIPK1/FAS/AKT1/TP53	5
BP	GO:0032494	response to peptidoglycan	3/72	13/18614	1.54355e-05	0.000377366	0.000253366	MYD88/RELA/IRAK3	3
BP	GO:1903265	positive regulation of tumor necrosis factor-mediated signaling pathway	3/72	13/18614	1.54355e-05	0.000377366	0.000253366	RIPK1/CASP4/CASP1	3
BP	GO:0034599	cellular response to oxidative stress	8/72	290/18614	1.59016e-05	0.000384754	0.000258326	MAPK1/RIPK1/PARP1/AKT1/TP53/MCL1/RELA/MAPT	8
BP	GO:0042098	T cell proliferation	7/72	213/18614	1.82581e-05	0.000437264	0.000293581	PSMB10/BID/IL18/TP53/IRF1/PRKAR1A/PPP3CB	7
BP	GO:0006469	negative regulation of protein kinase activity	7/72	217/18614	2.05831e-05	0.000483656	0.00032473	PAK2/SFN/PLEC/AKT1/YWHAG/IRAK3/PRKAR1A	7
BP	GO:0071354	cellular response to interleukin-6	4/72	42/18614	2.06074e-05	0.000483656	0.00032473	RIPK1/NFKB1/STAT3/RELA	4
BP	GO:0046651	lymphocyte proliferation	8/72	306/18614	2.33853e-05	0.000543418	0.000364854	PSMB10/BID/IL18/TP53/IRF1/MYD88/PRKAR1A/PPP3CB	8
BP	GO:0010821	regulation of mitochondrion organization	6/72	151/18614	2.59304e-05	0.000596653	0.000400596	LMNA/BID/AKT1/TP53/PSMD10/MAPT	6
BP	GO:0070741	response to interleukin-6	4/72	45/18614	2.71924e-05	0.000619616	0.000416014	RIPK1/NFKB1/STAT3/RELA	4
BP	GO:0032943	mononuclear cell proliferation	8/72	313/18614	2.74854e-05	0.000620272	0.000416454	PSMB10/BID/IL18/TP53/IRF1/MYD88/PRKAR1A/PPP3CB	8
BP	GO:1901216	positive regulation of neuron death	5/72	92/18614	2.84784e-05	0.00063656	0.00042739	CASP8/PARP1/TP53/MCL1/MAPT	5
BP	GO:0002753	cytosolic pattern recognition receptor signaling pathway	5/72	95/18614	3.32533e-05	0.000736278	0.000494341	IRAK1/MYD88/IRAK4/RELA/XIAP	5
BP	GO:0048661	positive regulation of smooth muscle cell proliferation	5/72	99/18614	4.05602e-05	0.00088967	0.00059733	IRAK1/AKT1/IL18/MYD88/IRAK4	5
BP	GO:0006979	response to oxidative stress	9/72	434/18614	4.34746e-05	0.000944767	0.000634322	MAPK1/RIPK1/PARP1/AKT1/TP53/MCL1/PSMB5/RELA/MAPT	9
BP	GO:0010939	regulation of necrotic cell death	4/72	51/18614	4.48167e-05	0.000964997	0.000647905	RIPK1/CASP8/PARP1/TP53	4
BP	GO:0009895	negative regulation of catabolic process	8/72	337/18614	4.64109e-05	0.00099024	0.000664853	AKT1/TP53/MCL1/STAT3/MYD88/RELA/IRAK3/DFFB	8
BP	GO:0032677	regulation of interleukin-8 production	5/72	103/18614	4.90532e-05	0.00103719	0.000696374	RIPK1/STAT3/MYD88/RELA/CD14	5
BP	GO:0033002	muscle cell proliferation	7/72	249/18614	4.95102e-05	0.0010375	0.000696586	IRAK1/AKT1/IL18/KPNA1/MYD88/IRAK4/PRKAR1A	7
BP	GO:0007254	JNK cascade	6/72	170/18614	5.04116e-05	0.00104062	0.000698676	RIPK1/IRAK1/NFKB1/MYD88/IRAK4/XIAP	6
BP	GO:0016485	protein processing	7/72	250/18614	5.07809e-05	0.00104062	0.000698676	CASP8/CASP4/APAF1/PARP1/CASP1/XIAP/CYCS	7
BP	GO:0032637	interleukin-8 production	5/72	104/18614	5.13767e-05	0.00104062	0.000698676	RIPK1/STAT3/MYD88/RELA/CD14	5
BP	GO:0097202	activation of cysteine-type endopeptidase activity	3/72	19/18614	5.14323e-05	0.00104062	0.000698676	CASP8/APAF1/CYCS	3
BP	GO:0000082	G1/S transition of mitotic cell cycle	7/72	251/18614	5.20782e-05	0.00104468	0.000701405	PSME3/CHEK2/ITGB1/PSME1/BID/AKT1/TP53	7
BP	GO:0032760	positive regulation of tumor necrosis factor production	5/72	105/18614	5.37844e-05	0.00106976	0.000718244	LY96/RIPK1/STAT3/MYD88/CD14	5
BP	GO:2001242	regulation of intrinsic apoptotic signaling pathway	6/72	173/18614	5.55698e-05	0.00109599	0.000735851	PARP1/BID/AKT1/TP53/MCL1/BCAP31	6
BP	GO:0010940	positive regulation of necrotic cell death	3/72	20/18614	6.03407e-05	0.00118016	0.000792369	RIPK1/PARP1/TP53	3
BP	GO:0051402	neuron apoptotic process	7/72	259/18614	6.34685e-05	0.00123108	0.000826554	FAS/APAF1/PARP1/BID/TP53/MCL1/XIAP	7
BP	GO:1903557	positive regulation of tumor necrosis factor superfamily cytokine production	5/72	109/18614	6.42994e-05	0.00123697	0.000830511	LY96/RIPK1/STAT3/MYD88/CD14	5
BP	GO:0090201	negative regulation of release of cytochrome c from mitochondria	3/72	21/18614	7.02022e-05	0.00133955	0.000899381	LMNA/AKT1/PSMD10	3
BP	GO:0070663	regulation of leukocyte proliferation	7/72	268/18614	7.86425e-05	0.0014885	0.000999387	MAPK1/BID/IL18/IRF1/MYD88/CSF2RB/PRKAR1A	7
BP	GO:0001961	positive regulation of cytokine-mediated signaling pathway	4/72	59/18614	7.97398e-05	0.00148931	0.00099993	RIPK1/CASP4/IL1R1/CASP1	4
BP	GO:0032640	tumor necrosis factor production	6/72	185/18614	8.05889e-05	0.00148931	0.00099993	LY96/RIPK1/STAT3/MYD88/IRAK3/CD14	6
BP	GO:0032680	regulation of tumor necrosis factor production	6/72	185/18614	8.05889e-05	0.00148931	0.00099993	LY96/RIPK1/STAT3/MYD88/IRAK3/CD14	6
BP	GO:2000045	regulation of G1/S transition of mitotic cell cycle	6/72	186/18614	8.3023e-05	0.0015223	0.00102208	PSME3/CHEK2/PSME1/BID/AKT1/TP53	6
BP	GO:2000630	positive regulation of miRNA metabolic process	4/72	60/18614	8.51869e-05	0.00154987	0.00104059	NFKB1/TP53/STAT3/RELA	4
BP	GO:0071887	leukocyte apoptotic process	5/72	117/18614	9.00351e-05	0.00161307	0.00108303	CHEK2/RIPK1/FAS/AKT1/TP53	5
BP	GO:1901800	positive regulation of proteasomal protein catabolic process	5/72	117/18614	9.00351e-05	0.00161307	0.00108303	PSMC3/AKT1/PSMC4/BCAP31/PSMD10	5
BP	GO:0071706	tumor necrosis factor superfamily cytokine production	6/72	190/18614	9.33523e-05	0.00164735	0.00110604	LY96/RIPK1/STAT3/MYD88/IRAK3/CD14	6
BP	GO:1903555	regulation of tumor necrosis factor superfamily cytokine production	6/72	190/18614	9.33523e-05	0.00164735	0.00110604	LY96/RIPK1/STAT3/MYD88/IRAK3/CD14	6
BP	GO:0032481	positive regulation of type I interferon production	4/72	62/18614	9.68858e-05	0.00169695	0.00113934	IRAK1/IRF1/MYD88/CD14	4
BP	GO:0032731	positive regulation of interleukin-1 beta production	4/72	63/18614	0.000103153	0.00176716	0.00118648	CASP8/STAT3/MYD88/CASP1	4
BP	GO:0070059	intrinsic apoptotic signaling pathway in response to endoplasmic reticulum stress	4/72	63/18614	0.000103153	0.00176716	0.00118648	CASP4/APAF1/TP53/TNFRSF10B	4
BP	GO:2001244	positive regulation of intrinsic apoptotic signaling pathway	4/72	63/18614	0.000103153	0.00176716	0.00118648	BID/TP53/MCL1/BCAP31	4
BP	GO:0044843	cell cycle G1/S phase transition	7/72	281/18614	0.000105682	0.00178892	0.00120109	PSME3/CHEK2/ITGB1/PSME1/BID/AKT1/TP53	7
BP	GO:1900543	negative regulation of purine nucleotide metabolic process	3/72	24/18614	0.000105948	0.00178892	0.00120109	PARP1/TP53/STAT3	3
BP	GO:0032615	interleukin-12 production	4/72	64/18614	0.00010971	0.00182617	0.0012261	NFKB1/IRF1/RELA/IRAK3	4
BP	GO:0032655	regulation of interleukin-12 production	4/72	64/18614	0.00010971	0.00182617	0.0012261	NFKB1/IRF1/RELA/IRAK3	4
BP	GO:0045980	negative regulation of nucleotide metabolic process	3/72	25/18614	0.000120061	0.0019844	0.00133233	PARP1/TP53/STAT3	3
BP	GO:0060760	positive regulation of response to cytokine stimulus	4/72	66/18614	0.000123723	0.00203062	0.00136337	RIPK1/CASP4/IL1R1/CASP1	4
BP	GO:0038034	signal transduction in absence of ligand	4/72	67/18614	0.000131196	0.00210902	0.00141601	RIPK1/FAS/AKT1/MCL1	4
BP	GO:0097192	extrinsic apoptotic signaling pathway in absence of ligand	4/72	67/18614	0.000131196	0.00210902	0.00141601	RIPK1/FAS/AKT1/MCL1	4
BP	GO:1901224	positive regulation of NIK/NF-kappaB signaling	4/72	67/18614	0.000131196	0.00210902	0.00141601	IRAK1/IL18/RELA/CD14	4
BP	GO:0051146	striated muscle cell differentiation	7/72	297/18614	0.000148898	0.00237731	0.00159614	LMNA/ITGB1/PLEC/AKT1/PRKAR1A/SIK1/PPP3CB	7
BP	GO:0030522	intracellular receptor signaling pathway	7/72	299/18614	0.000155184	0.0024506	0.00164535	IRAK1/PARP1/STAT3/MYD88/IRAK4/RELA/XIAP	7
BP	GO:0051881	regulation of mitochondrial membrane potential	4/72	70/18614	0.000155577	0.0024506	0.00164535	PARP1/BID/AKT1/MAPT	4
BP	GO:0002429	immune response-activating cell surface receptor signaling pathway	7/72	302/18614	0.000165015	0.00258194	0.00173353	MAPK1/LY96/IRAK1/PAK2/NFKB1/RELA/CD14	7
BP	GO:0016540	protein autoprocessing	3/72	28/18614	0.000169591	0.00260151	0.00174667	CASP4/PARP1/CASP1	3
BP	GO:0030262	apoptotic nuclear changes	3/72	28/18614	0.000169591	0.00260151	0.00174667	APAF1/ACIN1/DFFB	3
BP	GO:0070269	pyroptosis	3/72	28/18614	0.000169591	0.00260151	0.00174667	CASP8/CASP4/CASP1	3
BP	GO:0034504	protein localization to nucleus	7/72	304/18614	0.000171845	0.00261897	0.00175839	LMNA/PARP1/AKT1/TP53/STAT3/KPNA1/LMNB1	7
BP	GO:1902806	regulation of cell cycle G1/S phase transition	6/72	214/18614	0.000178813	0.00270758	0.00181788	PSME3/CHEK2/PSME1/BID/AKT1/TP53	6
BP	GO:0071375	cellular response to peptide hormone stimulus	7/72	308/18614	0.000186194	0.00277377	0.00186232	MAPK1/PARP1/NFKB1/AKT1/STAT3/YWHAG/RELA	7
BP	GO:0061436	establishment of skin barrier	3/72	29/18614	0.000188636	0.00277377	0.00186232	SFN/PLEC/IL18	3
BP	GO:1900117	regulation of execution phase of apoptosis	3/72	29/18614	0.000188636	0.00277377	0.00186232	PAK2/TP53/TP53BP2	3
BP	GO:1902175	regulation of oxidative stress-induced intrinsic apoptotic signaling pathway	3/72	29/18614	0.000188636	0.00277377	0.00186232	PARP1/AKT1/MCL1	3
BP	GO:1903052	positive regulation of proteolysis involved in protein catabolic process	5/72	137/18614	0.000189094	0.00277377	0.00186232	PSMC3/AKT1/PSMC4/BCAP31/PSMD10	5
BP	GO:0032732	positive regulation of interleukin-1 production	4/72	74/18614	0.000192976	0.00281313	0.00188875	CASP8/STAT3/MYD88/CASP1	4
BP	GO:0007159	leukocyte cell-cell adhesion	8/72	415/18614	0.000196297	0.00284388	0.0019094	IRAK1/ITGB1/AKT1/IL18/IRF1/RELA/PRKAR1A/ITGA5	8
BP	GO:2001020	regulation of response to DNA damage stimulus	7/72	311/18614	0.000197579	0.0028449	0.00191008	CHEK2/PARP1/BID/TP53/MCL1/PSMD10/MAPT	7
BP	GO:0006921	cellular component disassembly involved in execution phase of apoptosis	3/72	30/18614	0.000209014	0.0029912	0.00200831	APAF1/ACIN1/DFFB	3
BP	GO:0002220	innate immune response activating cell surface receptor signaling pathway	4/72	78/18614	0.000236462	0.00334323	0.00224466	LY96/IRAK1/PAK2/CD14	4
BP	GO:0043154	negative regulation of cysteine-type endopeptidase activity involved in apoptotic process	4/72	78/18614	0.000236462	0.00334323	0.00224466	PAK2/SFN/AKT1/XIAP	4
BP	GO:1903201	regulation of oxidative stress-induced cell death	4/72	79/18614	0.00024835	0.00349028	0.00234339	RIPK1/PARP1/AKT1/MCL1	4
BP	GO:0060544	regulation of necroptotic process	3/72	32/18614	0.000253935	0.00354754	0.00238184	RIPK1/CASP8/PARP1	3
BP	GO:2000628	regulation of miRNA metabolic process	4/72	81/18614	0.000273405	0.00379694	0.00254928	NFKB1/TP53/STAT3/RELA	4
BP	GO:0002768	immune response-regulating cell surface receptor signaling pathway	7/72	329/18614	0.000278314	0.00382321	0.00256693	MAPK1/LY96/IRAK1/PAK2/NFKB1/RELA/CD14	7
BP	GO:0071404	cellular response to low-density lipoprotein particle stimulus	3/72	33/18614	0.000278555	0.00382321	0.00256693	ITGB1/AKT1/MYD88	3
BP	GO:0051604	protein maturation	7/72	332/18614	0.000294039	0.00401226	0.00269386	CASP8/CASP4/APAF1/PARP1/CASP1/XIAP/CYCS	7
BP	GO:0055094	response to lipoprotein particle	3/72	34/18614	0.000304667	0.00413046	0.00277321	ITGB1/AKT1/MYD88	3
BP	GO:0034614	cellular response to reactive oxygen species	5/72	152/18614	0.000306221	0.00413046	0.00277321	MAPK1/RIPK1/AKT1/RELA/MAPT	5
BP	GO:0050729	positive regulation of inflammatory response	5/72	154/18614	0.000325242	0.00436195	0.00292864	RIPK1/CASP4/TNFRSF1A/IL18/CASP1	5
BP	GO:1901099	negative regulation of signal transduction in absence of ligand	3/72	35/18614	0.000332307	0.00440635	0.00295845	RIPK1/AKT1/MCL1	3
BP	GO:2001240	negative regulation of extrinsic apoptotic signaling pathway in absence of ligand	3/72	35/18614	0.000332307	0.00440635	0.00295845	RIPK1/AKT1/MCL1	3
BP	GO:0008625	extrinsic apoptotic signaling pathway via death domain receptors	4/72	86/18614	0.000343929	0.0045308	0.00304201	CASP8/TNFRSF1A/BID/TNFRSF10B	4
BP	GO:0001933	negative regulation of protein phosphorylation	7/72	341/18614	0.000345553	0.0045308	0.00304201	PAK2/SFN/PLEC/AKT1/YWHAG/IRAK3/PRKAR1A	7
BP	GO:0048738	cardiac muscle tissue development	6/72	243/18614	0.000354069	0.00459207	0.00308314	LMNA/ITGB1/PLEC/PRKAR1A/SIK1/DSP	6
BP	GO:0072594	establishment of protein localization to organelle	8/72	453/18614	0.000354139	0.00459207	0.00308314	LMNA/BID/AKT1/TP53/BCAP31/STAT3/KPNA1/MAPT	8
BP	GO:0010507	negative regulation of autophagy	4/72	87/18614	0.000359457	0.00463542	0.00311225	AKT1/TP53/MCL1/STAT3	4
BP	GO:0071402	cellular response to lipoprotein particle stimulus	3/72	37/18614	0.000392322	0.00503159	0.00337824	ITGB1/AKT1/MYD88	3
BP	GO:0035051	cardiocyte differentiation	5/72	161/18614	0.000398942	0.00508868	0.00341657	MAPK1/LMNA/ITGB1/PLEC/SIK1	5
BP	GO:0031330	negative regulation of cellular catabolic process	6/72	251/18614	0.00042057	0.0053259	0.00357584	AKT1/TP53/MCL1/STAT3/MYD88/DFFB	6
BP	GO:0006606	protein import into nucleus	5/72	163/18614	0.000422148	0.0053259	0.00357584	LMNA/AKT1/TP53/STAT3/KPNA1	5
BP	GO:0140894	endolysosomal toll-like receptor signaling pathway	3/72	38/18614	0.000424772	0.0053259	0.00357584	IRAK1/MYD88/IRAK4	3
BP	GO:2000117	negative regulation of cysteine-type endopeptidase activity	4/72	91/18614	0.000426617	0.0053259	0.00357584	PAK2/SFN/AKT1/XIAP	4
BP	GO:0097305	response to alcohol	6/72	252/18614	0.000429526	0.00533384	0.00358117	CASP8/PARP1/PSMD14/AKT1/MYD88/CD14	6
BP	GO:1903829	positive regulation of protein localization	8/72	468/18614	0.000439786	0.00543252	0.00364742	SFN/PARP1/ITGB1/AKT1/BCAP31/PRKAR1A/MAPT/PPP3CB	8
BP	GO:1900407	regulation of cellular response to oxidative stress	4/72	94/18614	0.000482541	0.005924	0.00397741	RIPK1/PARP1/AKT1/MCL1	4
BP	GO:0051170	import into nucleus	5/72	168/18614	0.000484622	0.005924	0.00397741	LMNA/AKT1/TP53/STAT3/KPNA1	5
BP	GO:0010639	negative regulation of organelle organization	7/72	362/18614	0.000494214	0.00600621	0.00403261	LMNA/PAK2/PARP1/AKT1/TP53/PSMD10/MAPT	7
BP	GO:0014706	striated muscle tissue development	6/72	259/18614	0.000496466	0.00600621	0.00403261	LMNA/ITGB1/PLEC/PRKAR1A/SIK1/DSP	6
BP	GO:0071453	cellular response to oxygen levels	5/72	172/18614	0.000539424	0.00649245	0.00435907	LMNA/IRAK1/FAS/AKT1/TP53	5
BP	GO:0010586	miRNA metabolic process	4/72	97/18614	0.000543505	0.00650819	0.00436964	NFKB1/TP53/STAT3/RELA	4
BP	GO:0071900	regulation of protein serine/threonine kinase activity	7/72	369/18614	0.000553786	0.00656478	0.00440763	IRAK1/SFN/AKT1/PSMD10/PIK3R5/IRAK3/PRKAR1A	7
BP	GO:0072331	signal transduction by p53 class mediator	5/72	173/18614	0.000553825	0.00656478	0.00440763	CHEK2/AKT1/TP53/PSMD10/TP53BP2	5
BP	GO:0003300	cardiac muscle hypertrophy	4/72	99/18614	0.00058707	0.00688927	0.00462549	LMNA/PAK2/TNFRSF1A/PARP1	4
BP	GO:0036473	cell death in response to oxidative stress	4/72	99/18614	0.00058707	0.00688927	0.00462549	RIPK1/PARP1/AKT1/MCL1	4
BP	GO:0048660	regulation of smooth muscle cell proliferation	5/72	176/18614	0.000598764	0.00699154	0.00469416	IRAK1/AKT1/IL18/MYD88/IRAK4	5
BP	GO:0140888	interferon-mediated signaling pathway	4/72	100/18614	0.000609758	0.00708466	0.00475668	IRAK1/TP53/IRF1/MYD88	4
BP	GO:0034142	toll-like receptor 4 signaling pathway	3/72	43/18614	0.000612852	0.00708553	0.00475727	LY96/IRAK1/CD14	3
BP	GO:0010918	positive regulation of mitochondrial membrane potential	2/72	10/18614	0.000650779	0.00734264	0.00492989	BID/AKT1	2
BP	GO:0031666	positive regulation of lipopolysaccharide-mediated signaling pathway	2/72	10/18614	0.000650779	0.00734264	0.00492989	LY96/CD14	2
BP	GO:0070391	response to lipoteichoic acid	2/72	10/18614	0.000650779	0.00734264	0.00492989	RELA/CD14	2
BP	GO:0071223	cellular response to lipoteichoic acid	2/72	10/18614	0.000650779	0.00734264	0.00492989	RELA/CD14	2
BP	GO:0043029	T cell homeostasis	3/72	44/18614	0.000655876	0.00734264	0.00492989	FAS/AKT1/PPP3CB	3
BP	GO:0045214	sarcomere organization	3/72	44/18614	0.000655876	0.00734264	0.00492989	ITGB1/PLEC/PRKAR1A	3
BP	GO:0014897	striated muscle hypertrophy	4/72	102/18614	0.00065699	0.00734264	0.00492989	LMNA/PAK2/TNFRSF1A/PARP1	4
BP	GO:0048659	smooth muscle cell proliferation	5/72	180/18614	0.000662879	0.00737335	0.00495051	IRAK1/AKT1/IL18/MYD88/IRAK4	5
BP	GO:0071560	cellular response to transforming growth factor beta stimulus	6/72	274/18614	0.000667229	0.00738673	0.00495949	PAK2/FNTA/APAF1/PARP1/TP53/STAT3	6
BP	GO:0050731	positive regulation of peptidyl-tyrosine phosphorylation	5/72	181/18614	0.000679682	0.00744002	0.00499527	PAK2/TNFRSF1A/IL18/TP53/ITGA5	5
BP	GO:0045639	positive regulation of myeloid cell differentiation	4/72	103/18614	0.000681553	0.00744002	0.00499527	RIPK1/CASP8/ACIN1/STAT3	4
BP	GO:1902882	regulation of response to oxidative stress	4/72	103/18614	0.000681553	0.00744002	0.00499527	RIPK1/PARP1/AKT1/MCL1	4
BP	GO:0008631	intrinsic apoptotic signaling pathway in response to oxidative stress	3/72	45/18614	0.000700782	0.00757427	0.00508541	PARP1/AKT1/MCL1	3
BP	GO:0014896	muscle hypertrophy	4/72	104/18614	0.00070676	0.00757427	0.00508541	LMNA/PAK2/TNFRSF1A/PARP1	4
BP	GO:0032479	regulation of type I interferon production	4/72	104/18614	0.00070676	0.00757427	0.00508541	IRAK1/IRF1/MYD88/CD14	4
BP	GO:0032606	type I interferon production	4/72	104/18614	0.00070676	0.00757427	0.00508541	IRAK1/IRF1/MYD88/CD14	4
BP	GO:0006109	regulation of carbohydrate metabolic process	5/72	183/18614	0.000714244	0.0075852	0.00509275	NFKB1/AKT1/TP53/STAT3/SIK1	5
BP	GO:0009266	response to temperature stimulus	5/72	183/18614	0.000714244	0.0075852	0.00509275	CASP8/IRAK1/AKT1/CD14/MAPT	5
BP	GO:0071559	response to transforming growth factor beta	6/72	280/18614	0.000747054	0.00783314	0.00525922	PAK2/FNTA/APAF1/PARP1/TP53/STAT3	6
BP	GO:1990090	cellular response to nerve growth factor stimulus	3/72	46/18614	0.000747603	0.00783314	0.00525922	PARP1/AKT1/MAPT	3
BP	GO:2001239	regulation of extrinsic apoptotic signaling pathway in absence of ligand	3/72	46/18614	0.000747603	0.00783314	0.00525922	RIPK1/AKT1/MCL1	3
BP	GO:1901796	regulation of signal transduction by p53 class mediator	4/72	106/18614	0.000759143	0.00791871	0.00531667	CHEK2/AKT1/TP53/PSMD10	4
BP	GO:0062207	regulation of pattern recognition receptor signaling pathway	4/72	107/18614	0.000786339	0.00816609	0.00548276	IRF1/IRAK3/CD14/XIAP	4
BP	GO:1902510	regulation of apoptotic DNA fragmentation	2/72	11/18614	0.000793406	0.00819771	0.00550399	APAF1/DFFB	2
BP	GO:0060711	labyrinthine layer development	3/72	47/18614	0.000796369	0.00819771	0.00550399	MAPK1/CASP8/AKT1	3
BP	GO:0050900	leukocyte migration	7/72	393/18614	0.000802819	0.00822802	0.00552434	MAPK1/ITGB1/PLEC/IL1R1/AKT1/MYD88/IRAK4	7
BP	GO:0035094	response to nicotine	3/72	48/18614	0.000847113	0.00860682	0.00577867	MAPK1/NFKB1/RELA	3
BP	GO:1990089	response to nerve growth factor	3/72	48/18614	0.000847113	0.00860682	0.00577867	PARP1/AKT1/MAPT	3
BP	GO:0009408	response to heat	4/72	110/18614	0.000872053	0.00878416	0.00589773	IRAK1/AKT1/CD14/MAPT	4
BP	GO:1901222	regulation of NIK/NF-kappaB signaling	4/72	110/18614	0.000872053	0.00878416	0.00589773	IRAK1/IL18/RELA/CD14	4
BP	GO:0055001	muscle cell development	5/72	192/18614	0.000886303	0.00888954	0.00596849	LMNA/ITGB1/PLEC/PRKAR1A/PPP3CB	5
BP	GO:0140895	cell surface toll-like receptor signaling pathway	3/72	49/18614	0.000899867	0.00898718	0.00603405	LY96/IRAK1/CD14	3
BP	GO:0032872	regulation of stress-activated MAPK cascade	5/72	193/18614	0.000907169	0.00902171	0.00605723	MAPK1/RIPK1/FAS/MYD88/XIAP	5
BP	GO:0032611	interleukin-1 beta production	4/72	112/18614	0.00093273	0.00919797	0.00617557	CASP8/STAT3/MYD88/CASP1	4
BP	GO:0032651	regulation of interleukin-1 beta production	4/72	112/18614	0.00093273	0.00919797	0.00617557	CASP8/STAT3/MYD88/CASP1	4
BP	GO:0090435	protein localization to nuclear envelope	2/72	12/18614	0.000949706	0.00928733	0.00623557	LMNA/LMNB1	2
BP	GO:0140052	cellular response to oxidised low-density lipoprotein particle stimulus	2/72	12/18614	0.000949706	0.00928733	0.00623557	AKT1/MYD88	2
BP	GO:0070302	regulation of stress-activated protein kinase signaling cascade	5/72	196/18614	0.000971966	0.00946558	0.00635525	MAPK1/RIPK1/FAS/MYD88/XIAP	5
BP	GO:0045912	negative regulation of carbohydrate metabolic process	3/72	51/18614	0.00101153	0.00972973	0.0065326	TP53/STAT3/SIK1	3
BP	GO:1902895	positive regulation of miRNA transcription	3/72	51/18614	0.00101153	0.00972973	0.0065326	TP53/STAT3/RELA	3
BP	GO:2001238	positive regulation of extrinsic apoptotic signaling pathway	3/72	51/18614	0.00101153	0.00972973	0.0065326	RIPK1/PAK2/BID	3
BP	GO:0042692	muscle cell differentiation	7/72	410/18614	0.00102755	0.00984348	0.00660897	LMNA/ITGB1/PLEC/AKT1/PRKAR1A/SIK1/PPP3CB	7
BP	GO:0006968	cellular defense response	3/72	52/18614	0.00107049	0.0102132	0.0068572	LY96/ITGB1/RELA	3
BP	GO:0031032	actomyosin structure organization	5/72	202/18614	0.00111183	0.0104687	0.00702873	PAK2/ITGB1/PLEC/PRKAR1A/TRPM7	5
BP	GO:0002357	defense response to tumor cell	2/72	13/18614	0.00111957	0.0104687	0.00702873	TNFRSF10B/RELA	2
BP	GO:0003334	keratinocyte development	2/72	13/18614	0.00111957	0.0104687	0.00702873	SFN/PLEC	2
BP	GO:0036462	TRAIL-activated apoptotic signaling pathway	2/72	13/18614	0.00111957	0.0104687	0.00702873	CASP8/TNFRSF10B	2
BP	GO:1903624	regulation of DNA catabolic process	2/72	13/18614	0.00111957	0.0104687	0.00702873	APAF1/DFFB	2
BP	GO:0048872	homeostasis of number of cells	6/72	304/18614	0.00114284	0.0106438	0.00714633	FAS/ACIN1/AKT1/STAT3/XIAP/PPP3CB	6
BP	GO:0002718	regulation of cytokine production involved in immune response	4/72	119/18614	0.00116856	0.0108404	0.00727828	IL1R1/IL18/MYD88/IRAK3	4
BP	GO:0000302	response to reactive oxygen species	5/72	205/18614	0.00118711	0.0109691	0.0073647	MAPK1/RIPK1/AKT1/RELA/MAPT	5
BP	GO:0043588	skin development	6/72	308/18614	0.00122202	0.0112474	0.00755157	SFN/PLEC/IL18/MYD88/RELA/DSP	6
BP	GO:0002367	cytokine production involved in immune response	4/72	121/18614	0.00124296	0.011351	0.00762116	IL1R1/IL18/MYD88/IRAK3	4
BP	GO:0098773	skin epidermis development	4/72	121/18614	0.00124296	0.011351	0.00762116	SFN/PLEC/IL18/RELA	4
BP	GO:0010761	fibroblast migration	3/72	55/18614	0.00126029	0.0114648	0.0076975	ITGB1/PLEC/AKT1	3
BP	GO:0060537	muscle tissue development	7/72	426/18614	0.00128183	0.0114959	0.00771843	LMNA/ITGB1/PLEC/PRKAR1A/SIK1/PPP3CB/DSP	7
BP	GO:0002460	adaptive immune response based on somatic recombination of immune receptors built from immunoglobulin superfamily domains	6/72	311/18614	0.00128412	0.0114959	0.00771843	IL1R1/IL18/STAT3/MYD88/CSF2RB/PPP3CB	6
BP	GO:0045732	positive regulation of protein catabolic process	5/72	209/18614	0.00129328	0.0114959	0.00771843	PSMC3/AKT1/PSMC4/BCAP31/PSMD10	5
BP	GO:0043434	response to peptide hormone	7/72	427/18614	0.00129922	0.0114959	0.00771843	MAPK1/PARP1/NFKB1/AKT1/STAT3/YWHAG/RELA	7
BP	GO:0032736	positive regulation of interleukin-13 production	2/72	14/18614	0.0013029	0.0114959	0.00771843	IL18/IL1RAP	2
BP	GO:0048308	organelle inheritance	2/72	14/18614	0.0013029	0.0114959	0.00771843	MAPK1/YWHAZ	2
BP	GO:0048313	Golgi inheritance	2/72	14/18614	0.0013029	0.0114959	0.00771843	MAPK1/YWHAZ	2
BP	GO:1903798	regulation of miRNA maturation	2/72	14/18614	0.0013029	0.0114959	0.00771843	TP53/STAT3	2
BP	GO:0072655	establishment of protein localization to mitochondrion	4/72	123/18614	0.00132061	0.0115434	0.00775029	BID/AKT1/BCAP31/MAPT	4
BP	GO:0002064	epithelial cell development	5/72	210/18614	0.00132089	0.0115434	0.00775029	SFN/TNFRSF1A/PLEC/AKT1/MYD88	5
BP	GO:0002752	cell surface pattern recognition receptor signaling pathway	3/72	56/18614	0.00132796	0.0115434	0.00775029	LY96/IRAK1/CD14	3
BP	GO:0043331	response to dsRNA	3/72	56/18614	0.00132796	0.0115434	0.00775029	MAPK1/NFKB1/IRAK3	3
BP	GO:0033674	positive regulation of kinase activity	7/72	430/18614	0.00135252	0.0117135	0.00786453	IRAK1/AKT1/IL18/PSMD10/TNFRSF10B/PIK3R5/MAPT	7
BP	GO:0010332	response to gamma radiation	3/72	57/18614	0.00139786	0.0119737	0.00803919	CHEK2/PARP1/TP53	3
BP	GO:0034332	adherens junction organization	3/72	57/18614	0.00139786	0.0119737	0.00803919	PAK2/PLEC/DSP	3
BP	GO:0061756	leukocyte adhesion to vascular endothelial cell	3/72	57/18614	0.00139786	0.0119737	0.00803919	IRAK1/ITGB1/RELA	3
BP	GO:0045471	response to ethanol	4/72	126/18614	0.00144336	0.0123184	0.00827065	CASP8/PSMD14/MYD88/CD14	4
BP	GO:0030225	macrophage differentiation	3/72	58/18614	0.00147004	0.0124556	0.00836275	RIPK1/CASP8/PARP1	3
BP	GO:0090311	regulation of protein deacetylation	3/72	58/18614	0.00147004	0.0124556	0.00836275	FNTA/TP53/MAPT	3
BP	GO:0042063	gliogenesis	6/72	320/18614	0.00148501	0.0124557	0.00836285	MAPK1/PLEC/AKT1/TP53/STAT3/MAPT	6
BP	GO:0014902	myotube differentiation	4/72	127/18614	0.00148598	0.0124557	0.00836285	ITGB1/PLEC/SIK1/PPP3CB	4
BP	GO:0055007	cardiac muscle cell differentiation	4/72	127/18614	0.00148598	0.0124557	0.00836285	LMNA/ITGB1/PLEC/SIK1	4
BP	GO:0045838	positive regulation of membrane potential	2/72	15/18614	0.00149959	0.0124807	0.00837959	BID/AKT1	2
BP	GO:0070920	regulation of production of small RNA involved in gene silencing by RNA	2/72	15/18614	0.00149959	0.0124807	0.00837959	TP53/STAT3	2
BP	GO:0002763	positive regulation of myeloid leukocyte differentiation	3/72	59/18614	0.00154453	0.0128092	0.00860016	RIPK1/CASP8/ACIN1	3
BP	GO:0009416	response to light stimulus	6/72	323/18614	0.00155704	0.0128675	0.0086393	PARP1/ITGB1/AKT1/TP53/RELA/SIK1	6
BP	GO:0070585	protein localization to mitochondrion	4/72	130/18614	0.00161913	0.0133336	0.00895229	BID/AKT1/BCAP31/MAPT	4
BP	GO:1901214	regulation of neuron death	6/72	327/18614	0.00165719	0.013571	0.00911163	CASP8/PARP1/AKT1/TP53/MCL1/MAPT	6
BP	GO:0032612	interleukin-1 production	4/72	131/18614	0.00166529	0.013571	0.00911163	CASP8/STAT3/MYD88/CASP1	4
BP	GO:0032652	regulation of interleukin-1 production	4/72	131/18614	0.00166529	0.013571	0.00911163	CASP8/STAT3/MYD88/CASP1	4
BP	GO:0006913	nucleocytoplasmic transport	6/72	328/18614	0.00168298	0.0136205	0.00914489	LMNA/SFN/AKT1/TP53/STAT3/KPNA1	6
BP	GO:0051169	nuclear transport	6/72	328/18614	0.00168298	0.0136205	0.00914489	LMNA/SFN/AKT1/TP53/STAT3/KPNA1	6
BP	GO:0034113	heterotypic cell-cell adhesion	3/72	61/18614	0.00170049	0.0136938	0.00919411	ITGB1/ITGA5/DSP	3
BP	GO:0023035	CD40 signaling pathway	2/72	16/18614	0.00170954	0.0136938	0.00919411	ITGB1/ITGA5	2
BP	GO:0045651	positive regulation of macrophage differentiation	2/72	16/18614	0.00170954	0.0136938	0.00919411	RIPK1/CASP8	2
BP	GO:0062012	regulation of small molecule metabolic process	6/72	331/18614	0.00176218	0.0140675	0.00944498	PARP1/NFKB1/AKT1/TP53/STAT3/SIK1	6
BP	GO:0009314	response to radiation	7/72	452/18614	0.00179781	0.0143032	0.00960327	CHEK2/PARP1/ITGB1/AKT1/TP53/RELA/SIK1	7
BP	GO:0070482	response to oxygen levels	6/72	333/18614	0.00181654	0.0144034	0.00967053	LMNA/IRAK1/FAS/APAF1/AKT1/TP53	6
BP	GO:0031638	zymogen activation	3/72	63/18614	0.00186598	0.0147456	0.00990029	CASP8/APAF1/CYCS	3
BP	GO:0010763	positive regulation of fibroblast migration	2/72	17/18614	0.00193264	0.01497	0.0100509	ITGB1/AKT1	2
BP	GO:0033631	cell-cell adhesion mediated by integrin	2/72	17/18614	0.00193264	0.01497	0.0100509	ITGB1/ITGA5	2
BP	GO:0060965	negative regulation of miRNA-mediated gene silencing	2/72	17/18614	0.00193264	0.01497	0.0100509	TP53/STAT3	2
BP	GO:0090399	replicative senescence	2/72	17/18614	0.00193264	0.01497	0.0100509	CHEK2/TP53	2
BP	GO:0097396	response to interleukin-17	2/72	17/18614	0.00193264	0.01497	0.0100509	NFKB1/STAT3	2
BP	GO:0097398	cellular response to interleukin-17	2/72	17/18614	0.00193264	0.01497	0.0100509	NFKB1/STAT3	2
BP	GO:0044772	mitotic cell cycle phase transition	7/72	467/18614	0.00216167	0.0162625	0.0109187	PSME3/CHEK2/ITGB1/PSME1/BID/AKT1/TP53	7
BP	GO:0010001	glial cell differentiation	5/72	235/18614	0.00216299	0.0162625	0.0109187	MAPK1/PLEC/AKT1/STAT3/MAPT	5
BP	GO:0002827	positive regulation of T-helper 1 type immune response	2/72	18/18614	0.00216879	0.0162625	0.0109187	IL1R1/IL18	2
BP	GO:0006977	DNA damage response, signal transduction by p53 class mediator resulting in cell cycle arrest	2/72	18/18614	0.00216879	0.0162625	0.0109187	CHEK2/TP53	2
BP	GO:0006978	DNA damage response, signal transduction by p53 class mediator resulting in transcription of p21 class mediator	2/72	18/18614	0.00216879	0.0162625	0.0109187	CHEK2/TP53	2
BP	GO:0007250	activation of NF-kappaB-inducing kinase activity	2/72	18/18614	0.00216879	0.0162625	0.0109187	IRAK1/TNFRSF10B	2
BP	GO:0043217	myelin maintenance	2/72	18/18614	0.00216879	0.0162625	0.0109187	PLEC/AKT1	2
BP	GO:0060149	negative regulation of post-transcriptional gene silencing	2/72	18/18614	0.00216879	0.0162625	0.0109187	TP53/STAT3	2
BP	GO:0060967	negative regulation of gene silencing by RNA	2/72	18/18614	0.00216879	0.0162625	0.0109187	TP53/STAT3	2
BP	GO:1900369	negative regulation of post-transcriptional gene silencing by RNA	2/72	18/18614	0.00216879	0.0162625	0.0109187	TP53/STAT3	2
BP	GO:1902893	regulation of miRNA transcription	3/72	68/18614	0.00232263	0.0173404	0.0116424	TP53/STAT3/RELA	3
BP	GO:0050670	regulation of lymphocyte proliferation	5/72	239/18614	0.00232732	0.0173404	0.0116424	BID/IL18/IRF1/MYD88/PRKAR1A	5
BP	GO:1903131	mononuclear cell differentiation	7/72	474/18614	0.00234988	0.0173801	0.0116691	ITGB1/ACIN1/IL18/TP53/STAT3/IRF1/PPP3CB	7
BP	GO:0006309	apoptotic DNA fragmentation	2/72	19/18614	0.00241789	0.0173801	0.0116691	APAF1/DFFB	2
BP	GO:0010744	positive regulation of macrophage derived foam cell differentiation	2/72	19/18614	0.00241789	0.0173801	0.0116691	NFKB1/IL18	2
BP	GO:0032695	negative regulation of interleukin-12 production	2/72	19/18614	0.00241789	0.0173801	0.0116691	NFKB1/IRAK3	2
BP	GO:0034162	toll-like receptor 9 signaling pathway	2/72	19/18614	0.00241789	0.0173801	0.0116691	IRAK1/IRAK4	2
BP	GO:0035743	CD4-positive, alpha-beta T cell cytokine production	2/72	19/18614	0.00241789	0.0173801	0.0116691	IL1R1/IL18	2
BP	GO:0042772	DNA damage response, signal transduction resulting in transcription	2/72	19/18614	0.00241789	0.0173801	0.0116691	CHEK2/TP53	2
BP	GO:0060716	labyrinthine layer blood vessel development	2/72	19/18614	0.00241789	0.0173801	0.0116691	MAPK1/AKT1	2
BP	GO:0070242	thymocyte apoptotic process	2/72	19/18614	0.00241789	0.0173801	0.0116691	CHEK2/TP53	2
BP	GO:1901522	positive regulation of transcription from RNA polymerase II promoter involved in cellular response to chemical stimulus	2/72	19/18614	0.00241789	0.0173801	0.0116691	TP53/RELA	2
BP	GO:0010611	regulation of cardiac muscle hypertrophy	3/72	69/18614	0.00242152	0.0173801	0.0116691	LMNA/TNFRSF1A/PARP1	3
BP	GO:0061614	miRNA transcription	3/72	69/18614	0.00242152	0.0173801	0.0116691	TP53/STAT3/RELA	3
BP	GO:0032944	regulation of mononuclear cell proliferation	5/72	243/18614	0.00250058	0.0178928	0.0120134	BID/IL18/IRF1/MYD88/PRKAR1A	5
BP	GO:0030239	myofibril assembly	3/72	70/18614	0.00252298	0.0179437	0.0120475	ITGB1/PLEC/PRKAR1A	3
BP	GO:2000379	positive regulation of reactive oxygen species metabolic process	3/72	70/18614	0.00252298	0.0179437	0.0120475	RIPK1/TP53/MAPT	3
BP	GO:1901990	regulation of mitotic cell cycle phase transition	6/72	357/18614	0.00257308	0.0182448	0.0122496	PSME3/CHEK2/PSME1/BID/AKT1/TP53	6
BP	GO:0055002	striated muscle cell development	3/72	71/18614	0.00262704	0.0185712	0.0124688	ITGB1/PLEC/PRKAR1A	3
BP	GO:2000269	regulation of fibroblast apoptotic process	2/72	20/18614	0.00267984	0.0188876	0.0126813	BID/TP53	2
BP	GO:0002683	negative regulation of immune system process	7/72	487/18614	0.00273286	0.0190386	0.0127826	PARP1/AKT1/PSMA1/IRF1/IRAK3/PRKAR1A/PPP3CB	7
BP	GO:0002260	lymphocyte homeostasis	3/72	72/18614	0.00273371	0.0190386	0.0127826	FAS/AKT1/PPP3CB	3
BP	GO:0014743	regulation of muscle hypertrophy	3/72	72/18614	0.00273371	0.0190386	0.0127826	LMNA/TNFRSF1A/PARP1	3
BP	GO:0030330	DNA damage response, signal transduction by p53 class mediator	3/72	72/18614	0.00273371	0.0190386	0.0127826	CHEK2/TP53/PSMD10	3
BP	GO:0001890	placenta development	4/72	152/18614	0.00285881	0.0197924	0.0132887	MAPK1/CASP8/PARP1/AKT1	4
BP	GO:0010675	regulation of cellular carbohydrate metabolic process	4/72	152/18614	0.00285881	0.0197924	0.0132887	AKT1/TP53/STAT3/SIK1	4
BP	GO:0045860	positive regulation of protein kinase activity	6/72	366/18614	0.00291066	0.0199262	0.0133785	IRAK1/AKT1/IL18/PSMD10/TNFRSF10B/PIK3R5	6
BP	GO:0010038	response to metal ion	6/72	367/18614	0.00295012	0.0199262	0.0133785	MAPK1/CASP8/PARP1/AKT1/CD14/MAPT	6
BP	GO:0032616	interleukin-13 production	2/72	21/18614	0.00295454	0.0199262	0.0133785	IL18/IL1RAP	2
BP	GO:0032656	regulation of interleukin-13 production	2/72	21/18614	0.00295454	0.0199262	0.0133785	IL18/IL1RAP	2
BP	GO:0060546	negative regulation of necroptotic process	2/72	21/18614	0.00295454	0.0199262	0.0133785	RIPK1/CASP8	2
BP	GO:0090043	regulation of tubulin deacetylation	2/72	21/18614	0.00295454	0.0199262	0.0133785	FNTA/MAPT	2
BP	GO:0150105	protein localization to cell-cell junction	2/72	21/18614	0.00295454	0.0199262	0.0133785	PAK2/DSP	2
BP	GO:1903209	positive regulation of oxidative stress-induced cell death	2/72	21/18614	0.00295454	0.0199262	0.0133785	RIPK1/MCL1	2
BP	GO:1903579	negative regulation of ATP metabolic process	2/72	21/18614	0.00295454	0.0199262	0.0133785	PARP1/STAT3	2
BP	GO:0016049	cell growth	7/72	495/18614	0.00299139	0.0200934	0.0134908	SFN/ITGB1/AKT1/TP53/PSMD10/MAPT/PPP3CB	7
BP	GO:0009411	response to UV	4/72	154/18614	0.00299646	0.0200934	0.0134908	PARP1/AKT1/TP53/RELA	4
BP	GO:0050730	regulation of peptidyl-tyrosine phosphorylation	5/72	255/18614	0.00307671	0.0205728	0.0138127	PAK2/TNFRSF1A/IL18/TP53/ITGA5	5
BP	GO:0097530	granulocyte migration	4/72	156/18614	0.00313859	0.0209269	0.0140504	MAPK1/IL1R1/MYD88/IRAK4	4
BP	GO:0150076	neuroinflammatory response	3/72	76/18614	0.00318701	0.0211896	0.0142268	ITGB1/IL18/MAPT	3
BP	GO:0036294	cellular response to decreased oxygen levels	4/72	157/18614	0.00321135	0.0212911	0.0142949	LMNA/IRAK1/AKT1/TP53	4
BP	GO:0032042	mitochondrial DNA metabolic process	2/72	22/18614	0.00324189	0.0213129	0.0143096	PARP1/TP53	2
BP	GO:0035313	wound healing, spreading of epidermal cells	2/72	22/18614	0.00324189	0.0213129	0.0143096	ITGB1/ITGA5	2
BP	GO:0062099	negative regulation of programmed necrotic cell death	2/72	22/18614	0.00324189	0.0213129	0.0143096	RIPK1/CASP8	2
BP	GO:0034976	response to endoplasmic reticulum stress	5/72	259/18614	0.00328848	0.0215589	0.0144747	CASP4/APAF1/TP53/BCAP31/TNFRSF10B	5
BP	GO:0032729	positive regulation of type II interferon production	3/72	77/18614	0.00330709	0.0216205	0.0145161	IL1R1/IL18/CD14	3
BP	GO:1903037	regulation of leukocyte cell-cell adhesion	6/72	378/18614	0.00341122	0.0222393	0.0149316	IRAK1/AKT1/IL18/IRF1/RELA/PRKAR1A	6
BP	GO:0010951	negative regulation of endopeptidase activity	4/72	160/18614	0.00343654	0.0223422	0.0150007	PAK2/SFN/AKT1/XIAP	4
BP	GO:0090042	tubulin deacetylation	2/72	23/18614	0.00354179	0.0229629	0.0154174	FNTA/MAPT	2
BP	GO:0002720	positive regulation of cytokine production involved in immune response	3/72	80/18614	0.00368388	0.0238183	0.0159918	IL1R1/IL18/MYD88	3
BP	GO:0030307	positive regulation of cell growth	4/72	164/18614	0.00375321	0.0241999	0.016248	SFN/AKT1/PSMD10/MAPT	4
BP	GO:0007097	nuclear migration	2/72	24/18614	0.00385413	0.0247826	0.0166392	LMNA/LMNB1	2
BP	GO:0070665	positive regulation of leukocyte proliferation	4/72	166/18614	0.00391874	0.0251292	0.0168719	MAPK1/IL18/MYD88/CSF2RB	4
BP	GO:2001021	negative regulation of response to DNA damage stimulus	3/72	82/18614	0.00394904	0.0252545	0.016956	CHEK2/BID/PSMD10	3
BP	GO:0072332	intrinsic apoptotic signaling pathway by p53 class mediator	3/72	83/18614	0.00408587	0.0260585	0.0174958	CHEK2/TP53/TP53BP2	3
BP	GO:0043153	entrainment of circadian clock by photoperiod	2/72	25/18614	0.00417884	0.0262942	0.0176541	TP53/SIK1	2
BP	GO:0045649	regulation of macrophage differentiation	2/72	25/18614	0.00417884	0.0262942	0.0176541	RIPK1/CASP8	2
BP	GO:0060333	type II interferon-mediated signaling pathway	2/72	25/18614	0.00417884	0.0262942	0.0176541	TP53/IRF1	2
BP	GO:0070423	nucleotide-binding oligomerization domain containing signaling pathway	2/72	25/18614	0.00417884	0.0262942	0.0176541	RELA/XIAP	2
BP	GO:1904996	positive regulation of leukocyte adhesion to vascular endothelial cell	2/72	25/18614	0.00417884	0.0262942	0.0176541	IRAK1/RELA	2
BP	GO:0007611	learning or memory	5/72	276/18614	0.00430715	0.0270291	0.0181475	MAPK1/ITGB1/ITGA5/MAPT/PPP3CB	5
BP	GO:0001701	in utero embryonic development	6/72	398/18614	0.00438483	0.0274432	0.0184255	MAPK1/CASP8/ITGB1/AKT1/TP53/PSMC4	6
BP	GO:0002726	positive regulation of T cell cytokine production	2/72	26/18614	0.00451579	0.0278178	0.018677	IL1R1/IL18	2
BP	GO:0035872	nucleotide-binding domain, leucine rich repeat containing receptor signaling pathway	2/72	26/18614	0.00451579	0.0278178	0.018677	RELA/XIAP	2
BP	GO:0035994	response to muscle stretch	2/72	26/18614	0.00451579	0.0278178	0.018677	NFKB1/RELA	2
BP	GO:0044346	fibroblast apoptotic process	2/72	26/18614	0.00451579	0.0278178	0.018677	BID/TP53	2
BP	GO:0070102	interleukin-6-mediated signaling pathway	2/72	26/18614	0.00451579	0.0278178	0.018677	RIPK1/STAT3	2
BP	GO:2000647	negative regulation of stem cell proliferation	2/72	26/18614	0.00451579	0.0278178	0.018677	SFN/TP53	2
BP	GO:0007259	receptor signaling pathway via JAK-STAT	4/72	173/18614	0.004537	0.0278634	0.0187076	TNFRSF1A/IL18/STAT3/CSF2RB	4
BP	GO:0002443	leukocyte mediated immunity	6/72	401/18614	0.00454694	0.0278634	0.0187076	IL1R1/IL18/MYD88/IRAK4/CSF2RB/PPP3CB	6
BP	GO:0048708	astrocyte differentiation	3/72	87/18614	0.00466193	0.0284936	0.0191308	MAPK1/STAT3/MAPT	3
BP	GO:0031348	negative regulation of defense response	5/72	284/18614	0.00485722	0.0294277	0.0197579	TNFRSF1A/PARP1/NFKB1/PSMA1/IRAK3	5
BP	GO:0032740	positive regulation of interleukin-17 production	2/72	27/18614	0.00486491	0.0294277	0.0197579	IL18/MYD88	2
BP	GO:0060547	negative regulation of necrotic cell death	2/72	27/18614	0.00486491	0.0294277	0.0197579	RIPK1/CASP8	2
BP	GO:0090200	positive regulation of release of cytochrome c from mitochondria	2/72	27/18614	0.00486491	0.0294277	0.0197579	BID/TP53	2
BP	GO:0009615	response to virus	6/72	408/18614	0.00494241	0.0298196	0.0200211	NFKB1/IRF1/MYD88/RELA/IRAK3/CASP1	6
BP	GO:0001892	embryonic placenta development	3/72	89/18614	0.00496745	0.0298938	0.0200709	MAPK1/CASP8/AKT1	3
BP	GO:0032635	interleukin-6 production	4/72	178/18614	0.00501684	0.0300371	0.0201671	STAT3/MYD88/IRAK3/IL1RAP	4
BP	GO:0032675	regulation of interleukin-6 production	4/72	178/18614	0.00501684	0.0300371	0.0201671	STAT3/MYD88/IRAK3/IL1RAP	4
BP	GO:0022011	myelination in peripheral nervous system	2/72	28/18614	0.00522609	0.0309738	0.020796	PLEC/AKT1	2
BP	GO:0031664	regulation of lipopolysaccharide-mediated signaling pathway	2/72	28/18614	0.00522609	0.0309738	0.020796	LY96/CD14	2
BP	GO:0032292	peripheral nervous system axon ensheathment	2/72	28/18614	0.00522609	0.0309738	0.020796	PLEC/AKT1	2
BP	GO:0051647	nucleus localization	2/72	28/18614	0.00522609	0.0309738	0.020796	LMNA/LMNB1	2
BP	GO:1903706	regulation of hemopoiesis	6/72	415/18614	0.0053627	0.0317034	0.0212859	RIPK1/CASP8/ACIN1/IL18/STAT3/IRF1	6
BP	GO:0042129	regulation of T cell proliferation	4/72	183/18614	0.00552968	0.0322644	0.0216625	BID/IL18/IRF1/PRKAR1A	4
BP	GO:0009648	photoperiodism	2/72	29/18614	0.00559923	0.0322644	0.0216625	TP53/SIK1	2
BP	GO:0030431	sleep	2/72	29/18614	0.00559923	0.0322644	0.0216625	PARP1/IL18	2
BP	GO:0031571	mitotic G1 DNA damage checkpoint signaling	2/72	29/18614	0.00559923	0.0322644	0.0216625	CHEK2/TP53	2
BP	GO:0044819	mitotic G1/S transition checkpoint signaling	2/72	29/18614	0.00559923	0.0322644	0.0216625	CHEK2/TP53	2
BP	GO:1900017	positive regulation of cytokine production involved in inflammatory response	2/72	29/18614	0.00559923	0.0322644	0.0216625	STAT3/MYD88	2
BP	GO:1904385	cellular response to angiotensin	2/72	29/18614	0.00559923	0.0322644	0.0216625	NFKB1/RELA	2
BP	GO:0032436	positive regulation of proteasomal ubiquitin-dependent protein catabolic process	3/72	93/18614	0.00561409	0.0322644	0.0216625	AKT1/BCAP31/PSMD10	3
BP	GO:1900542	regulation of purine nucleotide metabolic process	3/72	93/18614	0.00561409	0.0322644	0.0216625	PARP1/TP53/STAT3	3
BP	GO:0042770	signal transduction in response to DNA damage	4/72	184/18614	0.0056363	0.0322644	0.0216625	CHEK2/BID/TP53/PSMD10	4
BP	GO:0097696	receptor signaling pathway via STAT	4/72	184/18614	0.0056363	0.0322644	0.0216625	TNFRSF1A/IL18/STAT3/CSF2RB	4
BP	GO:1902107	positive regulation of leukocyte differentiation	4/72	184/18614	0.0056363	0.0322644	0.0216625	RIPK1/CASP8/ACIN1/IL18	4
BP	GO:1903708	positive regulation of hemopoiesis	4/72	184/18614	0.0056363	0.0322644	0.0216625	RIPK1/CASP8/ACIN1/IL18	4
BP	GO:0006140	regulation of nucleotide metabolic process	3/72	94/18614	0.00578327	0.0330251	0.0221733	PARP1/TP53/STAT3	3
BP	GO:0030098	lymphocyte differentiation	6/72	422/18614	0.00580872	0.03309	0.0222168	ITGB1/IL18/TP53/STAT3/IRF1/PPP3CB	6
BP	GO:0046330	positive regulation of JNK cascade	3/72	95/18614	0.00595547	0.0335204	0.0225058	RIPK1/MYD88/XIAP	3
BP	GO:0000002	mitochondrial genome maintenance	2/72	30/18614	0.00598425	0.0335204	0.0225058	PARP1/TP53	2
BP	GO:0002360	T cell lineage commitment	2/72	30/18614	0.00598425	0.0335204	0.0225058	TP53/STAT3	2
BP	GO:0002825	regulation of T-helper 1 type immune response	2/72	30/18614	0.00598425	0.0335204	0.0225058	IL1R1/IL18	2
BP	GO:0009649	entrainment of circadian clock	2/72	30/18614	0.00598425	0.0335204	0.0225058	TP53/SIK1	2
BP	GO:0071480	cellular response to gamma radiation	2/72	30/18614	0.00598425	0.0335204	0.0225058	CHEK2/TP53	2
BP	GO:0090312	positive regulation of protein deacetylation	2/72	30/18614	0.00598425	0.0335204	0.0225058	FNTA/TP53	2
BP	GO:0002449	lymphocyte mediated immunity	5/72	300/18614	0.00610448	0.0340161	0.0228386	IL1R1/IL18/MYD88/CSF2RB/PPP3CB	5
BP	GO:0030217	T cell differentiation	5/72	300/18614	0.00610448	0.0340161	0.0228386	IL18/TP53/STAT3/IRF1/PPP3CB	5
BP	GO:0032088	negative regulation of NF-kappaB transcription factor activity	3/72	96/18614	0.00613073	0.0340161	0.0228386	IRAK1/PSMD10/IRAK3	3
BP	GO:0043502	regulation of muscle adaptation	3/72	96/18614	0.00613073	0.0340161	0.0228386	LMNA/TNFRSF1A/PARP1	3
BP	GO:0002700	regulation of production of molecular mediator of immune response	4/72	189/18614	0.00619003	0.0342642	0.0230052	IL1R1/IL18/MYD88/IRAK3	4
BP	GO:0002709	regulation of T cell mediated immunity	3/72	97/18614	0.00630904	0.034759	0.0233374	IL1R1/IL18/PPP3CB	3
BP	GO:0008593	regulation of Notch signaling pathway	3/72	97/18614	0.00630904	0.034759	0.0233374	AKT1/STAT3/GAS2	3
BP	GO:0014044	Schwann cell development	2/72	31/18614	0.00638104	0.0348286	0.0233841	PLEC/AKT1	2
BP	GO:0060674	placenta blood vessel development	2/72	31/18614	0.00638104	0.0348286	0.0233841	MAPK1/AKT1	2
BP	GO:0071276	cellular response to cadmium ion	2/72	31/18614	0.00638104	0.0348286	0.0233841	MAPK1/AKT1	2
BP	GO:1903203	regulation of oxidative stress-induced neuron death	2/72	31/18614	0.00638104	0.0348286	0.0233841	PARP1/MCL1	2
BP	GO:0050777	negative regulation of immune response	4/72	191/18614	0.00642131	0.0349671	0.0234771	PARP1/PSMA1/IRAK3/PPP3CB	4
BP	GO:0010720	positive regulation of cell development	6/72	432/18614	0.00649232	0.0352719	0.0236818	RIPK1/CASP8/ITGB1/ACIN1/IL18/MAPT	6
BP	GO:0036293	response to decreased oxygen levels	5/72	306/18614	0.00662559	0.0359128	0.0241121	LMNA/IRAK1/APAF1/AKT1/TP53	5
BP	GO:0043433	negative regulation of DNA-binding transcription factor activity	4/72	194/18614	0.0067789	0.0366322	0.024595	IRAK1/PSMD10/IRAK3/SIK1	4
BP	GO:0010743	regulation of macrophage derived foam cell differentiation	2/72	32/18614	0.00678951	0.0366322	0.024595	NFKB1/IL18	2
BP	GO:0032755	positive regulation of interleukin-6 production	3/72	100/18614	0.0068625	0.0368943	0.024771	STAT3/MYD88/IL1RAP	3
BP	GO:0018105	peptidyl-serine phosphorylation	5/72	309/18614	0.00689754	0.0368943	0.024771	MAPK1/CHEK2/RIPK1/PAK2/AKT1	5
BP	GO:0031334	positive regulation of protein-containing complex assembly	4/72	195/18614	0.00690097	0.0368943	0.024771	BID/TP53/MYD88/MAPT	4
BP	GO:0071902	positive regulation of protein serine/threonine kinase activity	4/72	195/18614	0.00690097	0.0368943	0.024771	IRAK1/AKT1/PSMD10/PIK3R5	4
BP	GO:0007369	gastrulation	4/72	196/18614	0.00702449	0.0374693	0.0251571	ITGB1/TP53/PRKAR1A/ITGA5	4
BP	GO:0043255	regulation of carbohydrate biosynthetic process	3/72	101/18614	0.00705319	0.0375371	0.0252026	NFKB1/AKT1/SIK1	3
BP	GO:0006308	DNA catabolic process	2/72	33/18614	0.00720958	0.0381101	0.0255873	APAF1/DFFB	2
BP	GO:0071711	basement membrane organization	2/72	33/18614	0.00720958	0.0381101	0.0255873	ITGB1/GAS2	2
BP	GO:1990776	response to angiotensin	2/72	33/18614	0.00720958	0.0381101	0.0255873	NFKB1/RELA	2
BP	GO:0001776	leukocyte homeostasis	3/72	103/18614	0.00744398	0.0391727	0.0263008	FAS/AKT1/PPP3CB	3
BP	GO:0010906	regulation of glucose metabolic process	3/72	103/18614	0.00744398	0.0391727	0.0263008	AKT1/TP53/SIK1	3
BP	GO:0016242	negative regulation of macroautophagy	2/72	34/18614	0.00764113	0.0397644	0.026698	AKT1/TP53	2
BP	GO:0034121	regulation of toll-like receptor signaling pathway	2/72	34/18614	0.00764113	0.0397644	0.026698	IRF1/IRAK3	2
BP	GO:0034405	response to fluid shear stress	2/72	34/18614	0.00764113	0.0397644	0.026698	PLEC/AKT1	2
BP	GO:0036475	neuron death in response to oxidative stress	2/72	34/18614	0.00764113	0.0397644	0.026698	PARP1/MCL1	2
BP	GO:0060964	regulation of miRNA-mediated gene silencing	2/72	34/18614	0.00764113	0.0397644	0.026698	TP53/STAT3	2
BP	GO:0050890	cognition	5/72	317/18614	0.00766093	0.0397792	0.026708	MAPK1/ITGB1/ITGA5/MAPT/PPP3CB	5
BP	GO:1902105	regulation of leukocyte differentiation	5/72	319/18614	0.00786063	0.040726	0.0273437	RIPK1/CASP8/ACIN1/IL18/IRF1	5
BP	GO:0001893	maternal placenta development	2/72	35/18614	0.00808409	0.0416083	0.027936	PARP1/AKT1	2
BP	GO:0002446	neutrophil mediated immunity	2/72	35/18614	0.00808409	0.0416083	0.027936	MYD88/IRAK4	2
BP	GO:0060416	response to growth hormone	2/72	35/18614	0.00808409	0.0416083	0.027936	AKT1/STAT3	2
BP	GO:0002819	regulation of adaptive immune response	4/72	205/18614	0.00820259	0.0421258	0.0282835	IL1R1/IL18/IRF1/PPP3CB	4
BP	GO:1902414	protein localization to cell junction	3/72	107/18614	0.00826347	0.0423458	0.0284312	PAK2/MAPT/DSP	3
BP	GO:1901987	regulation of cell cycle phase transition	6/72	457/18614	0.00845622	0.0432391	0.029031	PSME3/CHEK2/PSME1/BID/AKT1/TP53	6
BP	GO:0010614	negative regulation of cardiac muscle hypertrophy	2/72	36/18614	0.00853836	0.0434697	0.0291858	LMNA/TNFRSF1A	2
BP	GO:1900368	regulation of post-transcriptional gene silencing by RNA	2/72	36/18614	0.00853836	0.0434697	0.0291858	TP53/STAT3	2
BP	GO:0032147	activation of protein kinase activity	3/72	109/18614	0.00869235	0.0439851	0.0295318	IRAK1/IL18/TNFRSF10B	3
BP	GO:0045833	negative regulation of lipid metabolic process	3/72	109/18614	0.00869235	0.0439851	0.0295318	NFKB1/AKT1/SIK1	3
BP	GO:0018209	peptidyl-serine modification	5/72	327/18614	0.00869581	0.0439851	0.0295318	MAPK1/CHEK2/RIPK1/PAK2/AKT1	5
BP	GO:0048167	regulation of synaptic plasticity	4/72	209/18614	0.00876541	0.0442417	0.0297042	MAPK1/YWHAG/MAPT/PPP3CB	4
BP	GO:0045445	myoblast differentiation	3/72	110/18614	0.00891161	0.0444885	0.0298698	ITGB1/PLEC/IL18	3
BP	GO:0010934	macrophage cytokine production	2/72	37/18614	0.00900385	0.0444885	0.0298698	MYD88/IRAK3	2
BP	GO:0010935	regulation of macrophage cytokine production	2/72	37/18614	0.00900385	0.0444885	0.0298698	MYD88/IRAK3	2
BP	GO:0014037	Schwann cell differentiation	2/72	37/18614	0.00900385	0.0444885	0.0298698	PLEC/AKT1	2
BP	GO:0032094	response to food	2/72	37/18614	0.00900385	0.0444885	0.0298698	PLEC/AKT1	2
BP	GO:0043516	regulation of DNA damage response, signal transduction by p53 class mediator	2/72	37/18614	0.00900385	0.0444885	0.0298698	TP53/PSMD10	2
BP	GO:0044319	wound healing, spreading of cells	2/72	37/18614	0.00900385	0.0444885	0.0298698	ITGB1/ITGA5	2
BP	GO:0048741	skeletal muscle fiber development	2/72	37/18614	0.00900385	0.0444885	0.0298698	PLEC/PPP3CB	2
BP	GO:0060147	regulation of post-transcriptional gene silencing	2/72	37/18614	0.00900385	0.0444885	0.0298698	TP53/STAT3	2
BP	GO:0090505	epiboly involved in wound healing	2/72	37/18614	0.00900385	0.0444885	0.0298698	ITGB1/ITGA5	2
BP	GO:0045861	negative regulation of proteolysis	5/72	330/18614	0.0090243	0.0444959	0.0298748	PAK2/SFN/AKT1/TP53/XIAP	5
BP	GO:0032869	cellular response to insulin stimulus	4/72	211/18614	0.00905607	0.0445589	0.0299171	MAPK1/PARP1/AKT1/YWHAG	4
BP	GO:2000060	positive regulation of ubiquitin-dependent protein catabolic process	3/72	111/18614	0.00913409	0.0448488	0.0301117	AKT1/BCAP31/PSMD10	3
BP	GO:0050808	synapse organization	6/72	466/18614	0.0092582	0.0453633	0.0304572	FNTA/ITGB1/YWHAZ/AKT1/MAPT/IL1RAP	6
BP	GO:0000079	regulation of cyclin-dependent protein serine/threonine kinase activity	3/72	112/18614	0.00935982	0.0456142	0.0306257	SFN/AKT1/PSMD10	3
BP	GO:0002369	T cell cytokine production	2/72	38/18614	0.00948046	0.0456142	0.0306257	IL1R1/IL18	2
BP	GO:0002724	regulation of T cell cytokine production	2/72	38/18614	0.00948046	0.0456142	0.0306257	IL1R1/IL18	2
BP	GO:0010742	macrophage derived foam cell differentiation	2/72	38/18614	0.00948046	0.0456142	0.0306257	NFKB1/IL18	2
BP	GO:0014741	negative regulation of muscle hypertrophy	2/72	38/18614	0.00948046	0.0456142	0.0306257	LMNA/TNFRSF1A	2
BP	GO:0032885	regulation of polysaccharide biosynthetic process	2/72	38/18614	0.00948046	0.0456142	0.0306257	NFKB1/AKT1	2
BP	GO:0060966	regulation of gene silencing by RNA	2/72	38/18614	0.00948046	0.0456142	0.0306257	TP53/STAT3	2
BP	GO:0090504	epiboly	2/72	38/18614	0.00948046	0.0456142	0.0306257	ITGB1/ITGA5	2
BP	GO:0016051	carbohydrate biosynthetic process	4/72	214/18614	0.00950377	0.0456142	0.0306257	PARP1/NFKB1/AKT1/SIK1	4
BP	GO:0045637	regulation of myeloid cell differentiation	4/72	214/18614	0.00950377	0.0456142	0.0306257	RIPK1/CASP8/ACIN1/STAT3	4
BP	GO:0043491	protein kinase B signaling	4/72	215/18614	0.00965616	0.046251	0.0310532	ITGB1/AKT1/IL18/PIK3R5	4
BP	GO:0015980	energy derivation by oxidation of organic compounds	5/72	337/18614	0.00982405	0.0469594	0.0315288	PLEC/BID/AKT1/TP53/CYCS	5
BP	GO:0045737	positive regulation of cyclin-dependent protein serine/threonine kinase activity	2/72	39/18614	0.00996812	0.0473586	0.0317969	AKT1/PSMD10	2
BP	GO:0090077	foam cell differentiation	2/72	39/18614	0.00996812	0.0473586	0.0317969	NFKB1/IL18	2
BP	GO:0098926	postsynaptic signal transduction	2/72	39/18614	0.00996812	0.0473586	0.0317969	KPNA1/RELA	2
BP	GO:0007179	transforming growth factor beta receptor signaling pathway	4/72	218/18614	0.0101228	0.0479966	0.0322252	FNTA/PARP1/TP53/STAT3	4
BP	GO:0006476	protein deacetylation	3/72	116/18614	0.0102953	0.0483994	0.0324957	FNTA/TP53/MAPT	3
BP	GO:0042752	regulation of circadian rhythm	3/72	116/18614	0.0102953	0.0483994	0.0324957	PARP1/TP53/SIK1	3
BP	GO:0071346	cellular response to type II interferon	3/72	116/18614	0.0102953	0.0483994	0.0324957	TP53/IRF1/CASP1	3
BP	GO:1904029	regulation of cyclin-dependent protein kinase activity	3/72	116/18614	0.0102953	0.0483994	0.0324957	SFN/AKT1/PSMD10	3
BP	GO:0031667	response to nutrient levels	6/72	477/18614	0.0103109	0.0483994	0.0324957	MAPK1/FAS/APAF1/PLEC/AKT1/TP53	6
BP	GO:0010762	regulation of fibroblast migration	2/72	40/18614	0.0104667	0.048935	0.0328553	ITGB1/AKT1	2
BP	GO:1904994	regulation of leukocyte adhesion to vascular endothelial cell	2/72	40/18614	0.0104667	0.048935	0.0328553	IRAK1/RELA	2
BP	GO:0032609	type II interferon production	3/72	118/18614	0.0107827	0.0500137	0.0335795	IL1R1/IL18/CD14	3
BP	GO:0032649	regulation of type II interferon production	3/72	118/18614	0.0107827	0.0500137	0.0335795	IL1R1/IL18/CD14	3
BP	GO:0050830	defense response to Gram-positive bacterium	3/72	118/18614	0.0107827	0.0500137	0.0335795	CASP4/IL18/MYD88	3
BP	GO:0051897	positive regulation of protein kinase B signaling	3/72	118/18614	0.0107827	0.0500137	0.0335795	ITGB1/IL18/PIK3R5	3
BP	GO:0014904	myotube cell development	2/72	41/18614	0.0109762	0.0505674	0.0339512	PLEC/PPP3CB	2
BP	GO:1990000	amyloid fibril formation	2/72	41/18614	0.0109762	0.0505674	0.0339512	RIPK1/MAPT	2
BP	GO:0002286	T cell activation involved in immune response	3/72	119/18614	0.0110313	0.0505674	0.0339512	IL18/TP53/STAT3	3
BP	GO:0021782	glial cell development	3/72	119/18614	0.0110313	0.0505674	0.0339512	PLEC/AKT1/MAPT	3
BP	GO:0046632	alpha-beta T cell differentiation	3/72	119/18614	0.0110313	0.0505674	0.0339512	IL18/STAT3/IRF1	3
BP	GO:0048675	axon extension	3/72	119/18614	0.0110313	0.0505674	0.0339512	ITGB1/MAPT/PPP3CB	3
BP	GO:0010506	regulation of autophagy	5/72	348/18614	0.0111776	0.0511379	0.0343343	AKT1/TP53/MCL1/STAT3/MAPT	5
BP	GO:0022411	cellular component disassembly	6/72	488/18614	0.0114465	0.0522665	0.035092	APAF1/ITGB1/ACIN1/TP53/IRAK3/DFFB	6
BP	GO:0042119	neutrophil activation	2/72	42/18614	0.0114964	0.0522908	0.0351083	IL18/MYD88	2
BP	GO:1904031	positive regulation of cyclin-dependent protein kinase activity	2/72	42/18614	0.0114964	0.0522908	0.0351083	AKT1/PSMD10	2
BP	GO:0043500	muscle adaptation	3/72	121/18614	0.0115385	0.0523809	0.0351688	LMNA/TNFRSF1A/PARP1	3
BP	GO:0002573	myeloid leukocyte differentiation	4/72	227/18614	0.0116102	0.052503	0.0352508	RIPK1/CASP8/PARP1/ACIN1	4
BP	GO:0002685	regulation of leukocyte migration	4/72	227/18614	0.0116102	0.052503	0.0352508	MAPK1/IL1R1/AKT1/MYD88	4
BP	GO:0022407	regulation of cell-cell adhesion	6/72	491/18614	0.0117711	0.0531282	0.0356706	IRAK1/AKT1/IL18/IRF1/RELA/PRKAR1A	6
BP	GO:0032735	positive regulation of interleukin-12 production	2/72	43/18614	0.0120273	0.0541157	0.0363336	IRF1/RELA	2
BP	GO:0002761	regulation of myeloid leukocyte differentiation	3/72	123/18614	0.012059	0.0541157	0.0363336	RIPK1/CASP8/ACIN1	3
BP	GO:0071901	negative regulation of protein serine/threonine kinase activity	3/72	123/18614	0.012059	0.0541157	0.0363336	AKT1/IRAK3/PRKAR1A	3
BP	GO:0007613	memory	3/72	124/18614	0.0123243	0.0550954	0.0369914	ITGA5/MAPT/PPP3CB	3
BP	GO:0022904	respiratory electron transport chain	3/72	124/18614	0.0123243	0.0550954	0.0369914	PLEC/BID/CYCS	3
BP	GO:0002347	response to tumor cell	2/72	44/18614	0.0125688	0.0553452	0.0371591	TNFRSF10B/RELA	2
BP	GO:0030261	chromosome condensation	2/72	44/18614	0.0125688	0.0553452	0.0371591	ACIN1/DFFB	2
BP	GO:0032881	regulation of polysaccharide metabolic process	2/72	44/18614	0.0125688	0.0553452	0.0371591	NFKB1/AKT1	2
BP	GO:0042771	intrinsic apoptotic signaling pathway in response to DNA damage by p53 class mediator	2/72	44/18614	0.0125688	0.0553452	0.0371591	CHEK2/TP53	2
BP	GO:0043620	regulation of DNA-templated transcription in response to stress	2/72	44/18614	0.0125688	0.0553452	0.0371591	TP53/RELA	2
BP	GO:0046640	regulation of alpha-beta T cell proliferation	2/72	44/18614	0.0125688	0.0553452	0.0371591	IL18/IRF1	2
BP	GO:0048512	circadian behavior	2/72	44/18614	0.0125688	0.0553452	0.0371591	PARP1/TP53	2
BP	GO:1904646	cellular response to amyloid-beta	2/72	44/18614	0.0125688	0.0553452	0.0371591	CASP4/PARP1	2
BP	GO:0002456	T cell mediated immunity	3/72	125/18614	0.0125929	0.0553473	0.0371605	IL1R1/IL18/PPP3CB	3
BP	GO:0050807	regulation of synapse organization	4/72	234/18614	0.0128595	0.0563315	0.0378213	ITGB1/YWHAZ/AKT1/IL1RAP	4
BP	GO:0010927	cellular component assembly involved in morphogenesis	3/72	126/18614	0.0128648	0.0563315	0.0378213	ITGB1/PLEC/PRKAR1A	3
BP	GO:0010677	negative regulation of cellular carbohydrate metabolic process	2/72	45/18614	0.0131208	0.0569	0.038203	STAT3/SIK1	2
BP	GO:0046006	regulation of activated T cell proliferation	2/72	45/18614	0.0131208	0.0569	0.038203	IL18/PRKAR1A	2
BP	GO:1902622	regulation of neutrophil migration	2/72	45/18614	0.0131208	0.0569	0.038203	IL1R1/MYD88	2
BP	GO:1902692	regulation of neuroblast proliferation	2/72	45/18614	0.0131208	0.0569	0.038203	ITGB1/TP53	2
BP	GO:0001704	formation of primary germ layer	3/72	127/18614	0.0131401	0.0569	0.038203	ITGB1/PRKAR1A/ITGA5	3
BP	GO:0035601	protein deacylation	3/72	127/18614	0.0131401	0.0569	0.038203	FNTA/TP53/MAPT	3
BP	GO:0010466	negative regulation of peptidase activity	4/72	236/18614	0.0132317	0.0571911	0.0383985	PAK2/SFN/AKT1/XIAP	4
BP	GO:1990266	neutrophil migration	3/72	128/18614	0.0134188	0.057893	0.0388697	IL1R1/MYD88/IRAK4	3
BP	GO:0007622	rhythmic behavior	2/72	46/18614	0.0136832	0.0587856	0.039469	PARP1/TP53	2
BP	GO:0042088	T-helper 1 type immune response	2/72	46/18614	0.0136832	0.0587856	0.039469	IL1R1/IL18	2
BP	GO:0032874	positive regulation of stress-activated MAPK cascade	3/72	129/18614	0.0137008	0.0587856	0.039469	RIPK1/MYD88/XIAP	3
BP	GO:0050803	regulation of synapse structure or activity	4/72	240/18614	0.0139965	0.0599448	0.0402473	ITGB1/YWHAZ/AKT1/IL1RAP	4
BP	GO:0097529	myeloid leukocyte migration	4/72	241/18614	0.014192	0.0600417	0.0403124	MAPK1/IL1R1/MYD88/IRAK4	4
BP	GO:0032369	negative regulation of lipid transport	2/72	47/18614	0.014256	0.0600417	0.0403124	NFKB1/AKT1	2
BP	GO:0035196	miRNA processing	2/72	47/18614	0.014256	0.0600417	0.0403124	TP53/STAT3	2
BP	GO:0046633	alpha-beta T cell proliferation	2/72	47/18614	0.014256	0.0600417	0.0403124	IL18/IRF1	2
BP	GO:0046677	response to antibiotic	2/72	47/18614	0.014256	0.0600417	0.0403124	CASP8/TP53	2
BP	GO:0051972	regulation of telomerase activity	2/72	47/18614	0.014256	0.0600417	0.0403124	MAPK1/TP53	2
BP	GO:0070849	response to epidermal growth factor	2/72	47/18614	0.014256	0.0600417	0.0403124	MAPK1/AKT1	2
BP	GO:0018108	peptidyl-tyrosine phosphorylation	5/72	370/18614	0.0142573	0.0600417	0.0403124	PAK2/TNFRSF1A/IL18/TP53/ITGA5	5
BP	GO:0070304	positive regulation of stress-activated protein kinase signaling cascade	3/72	131/18614	0.0142749	0.0600417	0.0403124	RIPK1/MYD88/XIAP	3
BP	GO:0098732	macromolecule deacylation	3/72	131/18614	0.0142749	0.0600417	0.0403124	FNTA/TP53/MAPT	3
BP	GO:0018212	peptidyl-tyrosine modification	5/72	372/18614	0.0145629	0.0611434	0.0410521	PAK2/TNFRSF1A/IL18/TP53/ITGA5	5
BP	GO:0032620	interleukin-17 production	2/72	48/18614	0.014839	0.0617501	0.0414594	IL18/MYD88	2
BP	GO:0032660	regulation of interleukin-17 production	2/72	48/18614	0.014839	0.0617501	0.0414594	IL18/MYD88	2
BP	GO:0035794	positive regulation of mitochondrial membrane permeability	2/72	48/18614	0.014839	0.0617501	0.0414594	BID/TP53	2
BP	GO:0036230	granulocyte activation	2/72	48/18614	0.014839	0.0617501	0.0414594	IL18/MYD88	2
BP	GO:0050798	activated T cell proliferation	2/72	48/18614	0.014839	0.0617501	0.0414594	IL18/PRKAR1A	2
BP	GO:0008544	epidermis development	5/72	375/18614	0.0150296	0.0624326	0.0419176	SFN/PLEC/IL18/RELA/DSP	5
BP	GO:0002702	positive regulation of production of molecular mediator of immune response	3/72	134/18614	0.0151616	0.0627587	0.0421366	IL1R1/IL18/MYD88	3
BP	GO:1900180	regulation of protein localization to nucleus	3/72	134/18614	0.0151616	0.0627587	0.0421366	LMNA/PARP1/AKT1	3
BP	GO:0050863	regulation of T cell activation	5/72	377/18614	0.0153462	0.0632097	0.0424394	BID/AKT1/IL18/IRF1/PRKAR1A	5
BP	GO:0048863	stem cell differentiation	4/72	247/18614	0.0154016	0.0632097	0.0424394	MAPK1/ITGB1/TP53/STAT3	4
BP	GO:0034198	cellular response to amino acid starvation	2/72	49/18614	0.0154321	0.0632097	0.0424394	MAPK1/FAS	2
BP	GO:0043330	response to exogenous dsRNA	2/72	49/18614	0.0154321	0.0632097	0.0424394	MAPK1/IRAK3	2
BP	GO:0061028	establishment of endothelial barrier	2/72	49/18614	0.0154321	0.0632097	0.0424394	TNFRSF1A/MYD88	2
BP	GO:1902108	regulation of mitochondrial membrane permeability involved in apoptotic process	2/72	49/18614	0.0154321	0.0632097	0.0424394	BID/TP53	2
BP	GO:0043467	regulation of generation of precursor metabolites and energy	3/72	135/18614	0.0154639	0.0632295	0.0424527	AKT1/TP53/STAT3	3
BP	GO:0030879	mammary gland development	3/72	136/18614	0.0157696	0.0643675	0.0432167	MAPK1/NFKB1/AKT1	3
BP	GO:0002269	leukocyte activation involved in inflammatory response	2/72	50/18614	0.0160353	0.0652252	0.0437926	MYD88/MAPT	2
BP	GO:0048009	insulin-like growth factor receptor signaling pathway	2/72	50/18614	0.0160353	0.0652252	0.0437926	MAPK1/AKT1	2
BP	GO:0002697	regulation of immune effector process	5/72	384/18614	0.0164897	0.0669572	0.0449555	IL1R1/IL18/MYD88/IRAK3/PPP3CB	5
BP	GO:0009299	mRNA transcription	2/72	51/18614	0.0166486	0.0671437	0.0450806	TP53/STAT3	2
BP	GO:0043124	negative regulation of I-kappaB kinase/NF-kappaB signaling	2/72	51/18614	0.0166486	0.0671437	0.0450806	RIPK1/CASP8	2
BP	GO:0061082	myeloid leukocyte cytokine production	2/72	51/18614	0.0166486	0.0671437	0.0450806	MYD88/IRAK3	2
BP	GO:0001909	leukocyte mediated cytotoxicity	3/72	139/18614	0.0167072	0.0671437	0.0450806	IL18/MYD88/PPP3CB	3
BP	GO:0034341	response to type II interferon	3/72	139/18614	0.0167072	0.0671437	0.0450806	TP53/IRF1/CASP1	3
BP	GO:0046328	regulation of JNK cascade	3/72	139/18614	0.0167072	0.0671437	0.0450806	RIPK1/MYD88/XIAP	3
BP	GO:0090257	regulation of muscle system process	4/72	254/18614	0.0168929	0.0677737	0.0455037	LMNA/TNFRSF1A/PARP1/DSP	4
BP	GO:1903320	regulation of protein modification by small protein conjugation or removal	4/72	255/18614	0.0171131	0.0685399	0.0460181	AKT1/PSMD10/RELA/XIAP	4
BP	GO:1990928	response to amino acid starvation	2/72	52/18614	0.0172717	0.0690573	0.0463655	MAPK1/FAS	2
BP	GO:0032434	regulation of proteasomal ubiquitin-dependent protein catabolic process	3/72	141/18614	0.0173494	0.0692501	0.0464949	AKT1/BCAP31/PSMD10	3
BP	GO:0140694	non-membrane-bounded organelle assembly	5/72	390/18614	0.0175141	0.0697886	0.0468565	CHEK2/ITGB1/PLEC/PRKAR1A/MAPT	5
BP	GO:0045927	positive regulation of growth	4/72	258/18614	0.0177844	0.0707457	0.0474991	SFN/AKT1/PSMD10/MAPT	4
BP	GO:0010659	cardiac muscle cell apoptotic process	2/72	53/18614	0.0179046	0.0709834	0.0476586	APAF1/TP53	2
BP	GO:1905710	positive regulation of membrane permeability	2/72	53/18614	0.0179046	0.0709834	0.0476586	BID/TP53	2
BP	GO:0006997	nucleus organization	3/72	143/18614	0.0180052	0.0711419	0.0477651	LMNA/PLEC/LMNB1	3
BP	GO:0010212	response to ionizing radiation	3/72	143/18614	0.0180052	0.0711419	0.0477651	CHEK2/PARP1/TP53	3
BP	GO:0014065	phosphatidylinositol 3-kinase signaling	3/72	144/18614	0.0183383	0.0723361	0.0485669	AKT1/IL18/PIK3R5	3
BP	GO:0031668	cellular response to extracellular stimulus	4/72	261/18614	0.018472	0.0727412	0.0488389	MAPK1/FAS/PLEC/TP53	4
BP	GO:0046686	response to cadmium ion	2/72	54/18614	0.0185473	0.0727935	0.048874	MAPK1/AKT1	2
BP	GO:1904645	response to amyloid-beta	2/72	54/18614	0.0185473	0.0727935	0.048874	CASP4/PARP1	2
BP	GO:0035264	multicellular organism growth	3/72	145/18614	0.0186748	0.0731715	0.0491278	PLEC/TP53/STAT3	3
BP	GO:0007178	transmembrane receptor protein serine/threonine kinase signaling pathway	5/72	398/18614	0.0189446	0.0741051	0.0497546	FNTA/PARP1/TP53/STAT3/XIAP	5
BP	GO:0010658	striated muscle cell apoptotic process	2/72	55/18614	0.0191996	0.0748531	0.0502568	APAF1/TP53	2
BP	GO:0043525	positive regulation of neuron apoptotic process	2/72	55/18614	0.0191996	0.0748531	0.0502568	TP53/MCL1	2
BP	GO:0051053	negative regulation of DNA metabolic process	3/72	148/18614	0.0197048	0.0766953	0.0514937	PARP1/TP53/DFFB	3
BP	GO:0071456	cellular response to hypoxia	3/72	149/18614	0.0200551	0.0779292	0.0523221	LMNA/IRAK1/TP53	3
BP	GO:1903038	negative regulation of leukocyte cell-cell adhesion	3/72	150/18614	0.0204087	0.0790418	0.0530691	AKT1/IRF1/PRKAR1A	3
BP	GO:2000377	regulation of reactive oxygen species metabolic process	3/72	150/18614	0.0204087	0.0790418	0.0530691	RIPK1/TP53/MAPT	3
BP	GO:0032768	regulation of monooxygenase activity	2/72	57/18614	0.020533	0.0792613	0.0532165	NFKB1/AKT1	2
BP	GO:0043470	regulation of carbohydrate catabolic process	2/72	57/18614	0.020533	0.0792613	0.0532165	TP53/STAT3	2
BP	GO:0043254	regulation of protein-containing complex assembly	5/72	409/18614	0.021035	0.0810659	0.0544281	PARP1/BID/TP53/MYD88/MAPT	5
BP	GO:0032868	response to insulin	4/72	272/18614	0.0211341	0.0813145	0.054595	MAPK1/PARP1/AKT1/YWHAG	4
BP	GO:0006998	nuclear envelope organization	2/72	58/18614	0.0212138	0.0813542	0.0546217	LMNA/LMNB1	2
BP	GO:0048010	vascular endothelial growth factor receptor signaling pathway	2/72	58/18614	0.0212138	0.0813542	0.0546217	PAK2/ITGA5	2
BP	GO:1903039	positive regulation of leukocyte cell-cell adhesion	4/72	273/18614	0.0213872	0.0818856	0.0549785	IRAK1/AKT1/IL18/RELA	4
BP	GO:0002011	morphogenesis of an epithelial sheet	2/72	60/18614	0.0226033	0.0862602	0.0579156	ITGB1/ITGA5	2
BP	GO:1903078	positive regulation of protein localization to plasma membrane	2/72	60/18614	0.0226033	0.0862602	0.0579156	ITGB1/AKT1	2
BP	GO:0001558	regulation of cell growth	5/72	420/18614	0.0232714	0.0885324	0.0594412	SFN/AKT1/TP53/PSMD10/MAPT	5
BP	GO:0060135	maternal process involved in female pregnancy	2/72	61/18614	0.0233119	0.0885324	0.0594412	PARP1/AKT1	2
BP	GO:1904356	regulation of telomere maintenance via telomere lengthening	2/72	61/18614	0.0233119	0.0885324	0.0594412	MAPK1/PARP1	2
BP	GO:0045165	cell fate commitment	4/72	281/18614	0.0234794	0.088891	0.059682	ITGB1/TP53/MCL1/STAT3	4
BP	GO:0030099	myeloid cell differentiation	5/72	421/18614	0.0234821	0.088891	0.059682	RIPK1/CASP8/PARP1/ACIN1/STAT3	5
BP	GO:0046902	regulation of mitochondrial membrane permeability	2/72	62/18614	0.0240296	0.0906711	0.0608771	BID/TP53	2
BP	GO:0060261	positive regulation of transcription initiation by RNA polymerase II	2/72	62/18614	0.0240296	0.0906711	0.0608771	NFKB1/TP53	2
BP	GO:0072659	protein localization to plasma membrane	4/72	285/18614	0.0245707	0.0925642	0.0621482	TNFRSF1A/ITGB1/AKT1/PSMD10	4
BP	GO:0001885	endothelial cell development	2/72	63/18614	0.0247562	0.0931136	0.062517	TNFRSF1A/MYD88	2
BP	GO:0051055	negative regulation of lipid biosynthetic process	2/72	64/18614	0.0254919	0.0955741	0.064169	NFKB1/SIK1	2
BP	GO:1905953	negative regulation of lipid localization	2/72	64/18614	0.0254919	0.0955741	0.064169	NFKB1/AKT1	2
BP	GO:0044262	cellular carbohydrate metabolic process	4/72	290/18614	0.0259776	0.09724	0.0652875	AKT1/TP53/STAT3/SIK1	4
BP	GO:0042391	regulation of membrane potential	5/72	433/18614	0.0261074	0.09757	0.0655091	PARP1/BID/AKT1/MAPT/DSP	5
BP	GO:0001666	response to hypoxia	4/72	293/18614	0.0268447	0.100166	0.0672521	LMNA/IRAK1/APAF1/TP53	4
BP	GO:0002366	leukocyte activation involved in immune response	4/72	296/18614	0.027729	0.103058	0.0691939	IL18/TP53/STAT3/MYD88	4
BP	GO:0034605	cellular response to heat	2/72	67/18614	0.0277515	0.103058	0.0691939	IRAK1/MAPT	2
BP	GO:0042531	positive regulation of tyrosine phosphorylation of STAT protein	2/72	67/18614	0.0277515	0.103058	0.0691939	TNFRSF1A/IL18	2
BP	GO:0009267	cellular response to starvation	3/72	170/18614	0.0282048	0.104576	0.070213	MAPK1/FAS/TP53	3
BP	GO:0061180	mammary gland epithelium development	2/72	68/18614	0.0285221	0.105254	0.0706679	MAPK1/AKT1	2
BP	GO:1904377	positive regulation of protein localization to cell periphery	2/72	68/18614	0.0285221	0.105254	0.0706679	ITGB1/AKT1	2
BP	GO:2000144	positive regulation of DNA-templated transcription initiation	2/72	68/18614	0.0285221	0.105254	0.0706679	NFKB1/TP53	2
BP	GO:0051656	establishment of organelle localization	5/72	445/18614	0.0289147	0.106443	0.0714663	LMNA/ITGB1/YWHAZ/LMNB1/MAPT	5
BP	GO:0002263	cell activation involved in immune response	4/72	300/18614	0.028935	0.106443	0.0714663	IL18/TP53/STAT3/MYD88	4
BP	GO:0048015	phosphatidylinositol-mediated signaling	3/72	172/18614	0.02906	0.106569	0.0715508	AKT1/IL18/PIK3R5	3
BP	GO:1990138	neuron projection extension	3/72	172/18614	0.02906	0.106569	0.0715508	ITGB1/MAPT/PPP3CB	3
BP	GO:0032102	negative regulation of response to external stimulus	5/72	446/18614	0.029157	0.106757	0.0716775	TNFRSF1A/PARP1/NFKB1/PSMA1/IRAK3	5
BP	GO:0002711	positive regulation of T cell mediated immunity	2/72	69/18614	0.0293012	0.106952	0.071808	IL1R1/IL18	2
BP	GO:0042093	T-helper cell differentiation	2/72	69/18614	0.0293012	0.106952	0.071808	IL18/STAT3	2
BP	GO:2000058	regulation of ubiquitin-dependent protein catabolic process	3/72	173/18614	0.0294928	0.107484	0.0721653	AKT1/BCAP31/PSMD10	3
BP	GO:0006302	double-strand break repair	4/72	303/18614	0.0298599	0.108317	0.0727247	CHEK2/PARP1/PSMD14/TP53	4
BP	GO:0048511	rhythmic process	4/72	303/18614	0.0298599	0.108317	0.0727247	PARP1/TP53/GAS2/SIK1	4
BP	GO:0051607	defense response to virus	4/72	303/18614	0.0298599	0.108317	0.0727247	IRF1/MYD88/RELA/CASP1	4
BP	GO:0030216	keratinocyte differentiation	3/72	174/18614	0.029929	0.1084	0.0727805	SFN/PLEC/DSP	3
BP	GO:0000271	polysaccharide biosynthetic process	2/72	70/18614	0.0300888	0.108644	0.072944	NFKB1/AKT1	2
BP	GO:0032722	positive regulation of chemokine production	2/72	70/18614	0.0300888	0.108644	0.072944	IL18/MYD88	2
BP	GO:0140546	defense response to symbiont	4/72	304/18614	0.030172	0.108777	0.0730334	IRF1/MYD88/RELA/CASP1	4
BP	GO:0046631	alpha-beta T cell activation	3/72	175/18614	0.0303686	0.109318	0.0733965	IL18/STAT3/IRF1	3
BP	GO:0003012	muscle system process	5/72	452/18614	0.0306379	0.110118	0.0739339	LMNA/PAK2/TNFRSF1A/PARP1/DSP	5
BP	GO:0048017	inositol lipid-mediated signaling	3/72	176/18614	0.0308116	0.110498	0.0741889	AKT1/IL18/PIK3R5	3
BP	GO:0002294	CD4-positive, alpha-beta T cell differentiation involved in immune response	2/72	71/18614	0.0308848	0.110498	0.0741889	IL18/STAT3	2
BP	GO:0070918	regulatory ncRNA processing	2/72	71/18614	0.0308848	0.110498	0.0741889	TP53/STAT3	2
BP	GO:0022900	electron transport chain	3/72	177/18614	0.0312581	0.111663	0.0749712	PLEC/BID/CYCS	3
BP	GO:0002287	alpha-beta T cell activation involved in immune response	2/72	72/18614	0.0316891	0.112688	0.0756597	IL18/STAT3	2
BP	GO:0002293	alpha-beta T cell differentiation involved in immune response	2/72	72/18614	0.0316891	0.112688	0.0756597	IL18/STAT3	2
BP	GO:0060260	regulation of transcription initiation by RNA polymerase II	2/72	72/18614	0.0316891	0.112688	0.0756597	NFKB1/TP53	2
BP	GO:0051222	positive regulation of protein transport	4/72	309/18614	0.0317619	0.112776	0.0757187	SFN/BCAP31/PRKAR1A/PPP3CB	4
BP	GO:0007219	Notch signaling pathway	3/72	179/18614	0.0321612	0.114022	0.0765547	AKT1/STAT3/GAS2	3
BP	GO:0007405	neuroblast proliferation	2/72	73/18614	0.0325017	0.114709	0.0770162	ITGB1/TP53	2
BP	GO:0045109	intermediate filament organization	2/72	73/18614	0.0325017	0.114709	0.0770162	PLEC/DSP	2
BP	GO:0050795	regulation of behavior	2/72	73/18614	0.0325017	0.114709	0.0770162	PARP1/STAT3	2
BP	GO:0051960	regulation of nervous system development	5/72	461/18614	0.0329471	0.116107	0.0779546	ITGB1/AKT1/TP53/MAPT/IL1RAP	5
BP	GO:0044403	biological process involved in symbiotic interaction	4/72	313/18614	0.0330689	0.116218	0.0780296	PSMC3/ITGB1/MYD88/ITGA5	4
BP	GO:0048771	tissue remodeling	3/72	181/18614	0.0330779	0.116218	0.0780296	NFKB1/IL18/TP53	3
BP	GO:0007585	respiratory gaseous exchange by respiratory system	2/72	74/18614	0.0333224	0.116381	0.0781386	YWHAZ/CSF2RB	2
BP	GO:0035924	cellular response to vascular endothelial growth factor stimulus	2/72	74/18614	0.0333224	0.116381	0.0781386	AKT1/RELA	2
BP	GO:0045123	cellular extravasation	2/72	74/18614	0.0333224	0.116381	0.0781386	ITGB1/IL1R1	2
BP	GO:1903578	regulation of ATP metabolic process	2/72	74/18614	0.0333224	0.116381	0.0781386	PARP1/STAT3	2
BP	GO:0042742	defense response to bacterium	4/72	314/18614	0.0334005	0.11648	0.0782053	CASP4/TNFRSF1A/IL18/MYD88	4
BP	GO:0046890	regulation of lipid biosynthetic process	3/72	182/18614	0.0335414	0.116798	0.0784186	NFKB1/AKT1/SIK1	3
BP	GO:0031503	protein-containing complex localization	3/72	183/18614	0.0340082	0.11822	0.0793735	LMNA/DYNLL1/LMNB1	3
BP	GO:0001707	mesoderm formation	2/72	75/18614	0.0341513	0.11822	0.0793735	ITGB1/PRKAR1A	2
BP	GO:0010822	positive regulation of mitochondrion organization	2/72	75/18614	0.0341513	0.11822	0.0793735	BID/TP53	2
BP	GO:0071479	cellular response to ionizing radiation	2/72	75/18614	0.0341513	0.11822	0.0793735	CHEK2/TP53	2
BP	GO:0002706	regulation of lymphocyte mediated immunity	3/72	184/18614	0.0344785	0.119177	0.0800159	IL1R1/IL18/PPP3CB	3
BP	GO:0045766	positive regulation of angiogenesis	3/72	185/18614	0.0349521	0.120054	0.0806052	ITGB1/STAT3/ITGA5	3
BP	GO:0099173	postsynapse organization	3/72	185/18614	0.0349521	0.120054	0.0806052	FNTA/AKT1/IL1RAP	3
BP	GO:1904018	positive regulation of vasculature development	3/72	185/18614	0.0349521	0.120054	0.0806052	ITGB1/STAT3/ITGA5	3
BP	GO:0007422	peripheral nervous system development	2/72	76/18614	0.0349881	0.120054	0.0806052	PLEC/AKT1	2
BP	GO:0060337	type I interferon-mediated signaling pathway	2/72	76/18614	0.0349881	0.120054	0.0806052	IRAK1/MYD88	2
BP	GO:0043405	regulation of MAP kinase activity	3/72	186/18614	0.0354291	0.121213	0.0813832	IRAK1/PIK3R5/IRAK3	3
BP	GO:0051896	regulation of protein kinase B signaling	3/72	186/18614	0.0354291	0.121213	0.0813832	ITGB1/IL18/PIK3R5	3
BP	GO:0022409	positive regulation of cell-cell adhesion	4/72	321/18614	0.0357767	0.121266	0.0814185	IRAK1/AKT1/IL18/RELA	4
BP	GO:0048332	mesoderm morphogenesis	2/72	77/18614	0.035833	0.121266	0.0814185	ITGB1/PRKAR1A	2
BP	GO:0050853	B cell receptor signaling pathway	2/72	77/18614	0.035833	0.121266	0.0814185	MAPK1/NFKB1	2
BP	GO:0071357	cellular response to type I interferon	2/72	77/18614	0.035833	0.121266	0.0814185	IRAK1/MYD88	2
BP	GO:0090559	regulation of membrane permeability	2/72	77/18614	0.035833	0.121266	0.0814185	BID/TP53	2
BP	GO:0006006	glucose metabolic process	3/72	187/18614	0.0359095	0.121266	0.0814185	AKT1/TP53/SIK1	3
BP	GO:0007565	female pregnancy	3/72	187/18614	0.0359095	0.121266	0.0814185	PARP1/AKT1/ITGA5	3
BP	GO:0019722	calcium-mediated signaling	3/72	187/18614	0.0359095	0.121266	0.0814185	BCAP31/MAPT/PPP3CB	3
BP	GO:0050728	negative regulation of inflammatory response	3/72	187/18614	0.0359095	0.121266	0.0814185	TNFRSF1A/NFKB1/PSMA1	3
BP	GO:0031647	regulation of protein stability	4/72	322/18614	0.036124	0.121815	0.081787	MAPK1/LMNA/CHEK2/TP53	4
BP	GO:0002040	sprouting angiogenesis	3/72	188/18614	0.0363933	0.121913	0.0818532	ITGB1/AKT1/ITGA5	3
BP	GO:0040029	epigenetic regulation of gene expression	3/72	188/18614	0.0363933	0.121913	0.0818532	LMNA/TP53/LMNB1	3
BP	GO:0002534	cytokine production involved in inflammatory response	2/72	78/18614	0.0366857	0.121913	0.0818532	STAT3/MYD88	2
BP	GO:0045824	negative regulation of innate immune response	2/72	78/18614	0.0366857	0.121913	0.0818532	PARP1/IRAK3	2
BP	GO:1900015	regulation of cytokine production involved in inflammatory response	2/72	78/18614	0.0366857	0.121913	0.0818532	STAT3/MYD88	2
BP	GO:0006839	mitochondrial transport	3/72	189/18614	0.0368805	0.121913	0.0818532	BID/TP53/BCAP31	3
BP	GO:1904951	positive regulation of establishment of protein localization	4/72	325/18614	0.0371776	0.121913	0.0818532	SFN/BCAP31/PRKAR1A/PPP3CB	4
BP	GO:0002822	regulation of adaptive immune response based on somatic recombination of immune receptors built from immunoglobulin superfamily domains	3/72	190/18614	0.037371	0.121913	0.0818532	IL1R1/IL18/PPP3CB	3
BP	GO:0045913	positive regulation of carbohydrate metabolic process	2/72	79/18614	0.0375462	0.121913	0.0818532	NFKB1/AKT1	2
BP	GO:0071478	cellular response to radiation	3/72	191/18614	0.0378649	0.121913	0.0818532	CHEK2/PARP1/TP53	3
BP	GO:0001915	negative regulation of T cell mediated cytotoxicity	1/72	10/18614	0.0380232	0.121913	0.0818532	PPP3CB	1
BP	GO:0002934	desmosome organization	1/72	10/18614	0.0380232	0.121913	0.0818532	DSP	1
BP	GO:0003330	regulation of extracellular matrix constituent secretion	1/72	10/18614	0.0380232	0.121913	0.0818532	TNFRSF1A	1
BP	GO:0014866	skeletal myofibril assembly	1/72	10/18614	0.0380232	0.121913	0.0818532	PLEC	1
BP	GO:0015911	long-chain fatty acid import across plasma membrane	1/72	10/18614	0.0380232	0.121913	0.0818532	AKT1	1
BP	GO:0032025	response to cobalt ion	1/72	10/18614	0.0380232	0.121913	0.0818532	CASP8	1
BP	GO:0032070	regulation of deoxyribonuclease activity	1/72	10/18614	0.0380232	0.121913	0.0818532	AKT1	1
BP	GO:0032353	negative regulation of hormone biosynthetic process	1/72	10/18614	0.0380232	0.121913	0.0818532	NFKB1	1
BP	GO:0032819	positive regulation of natural killer cell proliferation	1/72	10/18614	0.0380232	0.121913	0.0818532	IL18	1
BP	GO:0033210	leptin-mediated signaling pathway	1/72	10/18614	0.0380232	0.121913	0.0818532	STAT3	1
BP	GO:0036124	histone H3-K9 trimethylation	1/72	10/18614	0.0380232	0.121913	0.0818532	LMNA	1
BP	GO:0042368	vitamin D biosynthetic process	1/72	10/18614	0.0380232	0.121913	0.0818532	NFKB1	1
BP	GO:0045657	positive regulation of monocyte differentiation	1/72	10/18614	0.0380232	0.121913	0.0818532	ACIN1	1
BP	GO:0051933	amino acid neurotransmitter reuptake	1/72	10/18614	0.0380232	0.121913	0.0818532	ITGB1	1
BP	GO:0051974	negative regulation of telomerase activity	1/72	10/18614	0.0380232	0.121913	0.0818532	TP53	1
BP	GO:0055015	ventricular cardiac muscle cell development	1/72	10/18614	0.0380232	0.121913	0.0818532	LMNA	1
BP	GO:0070339	response to bacterial lipopeptide	1/72	10/18614	0.0380232	0.121913	0.0818532	CD14	1
BP	GO:0071220	cellular response to bacterial lipoprotein	1/72	10/18614	0.0380232	0.121913	0.0818532	CD14	1
BP	GO:0071221	cellular response to bacterial lipopeptide	1/72	10/18614	0.0380232	0.121913	0.0818532	CD14	1
BP	GO:0071340	skeletal muscle acetylcholine-gated channel clustering	1/72	10/18614	0.0380232	0.121913	0.0818532	FNTA	1
BP	GO:1902884	positive regulation of response to oxidative stress	1/72	10/18614	0.0380232	0.121913	0.0818532	RIPK1	1
BP	GO:1903959	regulation of monoatomic anion transmembrane transport	1/72	10/18614	0.0380232	0.121913	0.0818532	RIPK1	1
BP	GO:1904181	positive regulation of membrane depolarization	1/72	10/18614	0.0380232	0.121913	0.0818532	PARP1	1
BP	GO:2000271	positive regulation of fibroblast apoptotic process	1/72	10/18614	0.0380232	0.121913	0.0818532	BID	1
BP	GO:2000659	regulation of interleukin-1-mediated signaling pathway	1/72	10/18614	0.0380232	0.121913	0.0818532	IL1R1	1
BP	GO:2001269	positive regulation of cysteine-type endopeptidase activity involved in apoptotic signaling pathway	1/72	10/18614	0.0380232	0.121913	0.0818532	FAS	1
BP	GO:0002440	production of molecular mediator of immune response	4/72	328/18614	0.038249	0.12247	0.0822269	IL1R1/IL18/MYD88/IRAK3	4
BP	GO:0002292	T cell differentiation involved in immune response	2/72	80/18614	0.0384145	0.122498	0.0822461	IL18/STAT3	2
BP	GO:0032890	regulation of organic acid transport	2/72	80/18614	0.0384145	0.122498	0.0822461	ITGB1/AKT1	2
BP	GO:2000142	regulation of DNA-templated transcription initiation	2/72	80/18614	0.0384145	0.122498	0.0822461	NFKB1/TP53	2
BP	GO:0045785	positive regulation of cell adhesion	5/72	482/18614	0.0387521	0.123407	0.0828563	IRAK1/AKT1/IL18/RELA/ITGA5	5
BP	GO:0010833	telomere maintenance via telomere lengthening	2/72	81/18614	0.0392904	0.124446	0.0835538	MAPK1/PARP1	2
BP	GO:0014855	striated muscle cell proliferation	2/72	81/18614	0.0392904	0.124446	0.0835538	KPNA1/PRKAR1A	2
BP	GO:0044773	mitotic DNA damage checkpoint signaling	2/72	81/18614	0.0392904	0.124446	0.0835538	CHEK2/TP53	2
BP	GO:0120193	tight junction organization	2/72	81/18614	0.0392904	0.124446	0.0835538	PAK2/PLEC	2
BP	GO:0006605	protein targeting	4/72	333/18614	0.0400739	0.126098	0.0846631	BID/YWHAZ/BCAP31/YWHAG	4
BP	GO:0042509	regulation of tyrosine phosphorylation of STAT protein	2/72	82/18614	0.0401739	0.126098	0.0846631	TNFRSF1A/IL18	2
BP	GO:0050848	regulation of calcium-mediated signaling	2/72	82/18614	0.0401739	0.126098	0.0846631	MAPT/PPP3CB	2
BP	GO:0050804	modulation of chemical synaptic transmission	5/72	487/18614	0.0402212	0.126098	0.0846631	MAPK1/ITGB1/YWHAG/MAPT/PPP3CB	5
BP	GO:0050673	epithelial cell proliferation	5/72	488/18614	0.0405191	0.126098	0.0846631	MAPK1/SFN/BID/AKT1/STAT3	5
BP	GO:0099177	regulation of trans-synaptic signaling	5/72	488/18614	0.0405191	0.126098	0.0846631	MAPK1/ITGB1/YWHAG/MAPT/PPP3CB	5
BP	GO:0001906	cell killing	3/72	197/18614	0.0408985	0.126098	0.0846631	IL18/MYD88/PPP3CB	3
BP	GO:0002520	immune system development	3/72	197/18614	0.0408985	0.126098	0.0846631	MAPK1/TP53/IRAK3	3
BP	GO:0032024	positive regulation of insulin secretion	2/72	83/18614	0.041065	0.126098	0.0846631	PRKAR1A/PPP3CB	2
BP	GO:0034340	response to type I interferon	2/72	83/18614	0.041065	0.126098	0.0846631	IRAK1/MYD88	2
BP	GO:0001547	antral ovarian follicle growth	1/72	11/18614	0.0417462	0.126098	0.0846631	GAS2	1
BP	GO:0007406	negative regulation of neuroblast proliferation	1/72	11/18614	0.0417462	0.126098	0.0846631	TP53	1
BP	GO:0010917	negative regulation of mitochondrial membrane potential	1/72	11/18614	0.0417462	0.126098	0.0846631	MAPT	1
BP	GO:0014745	negative regulation of muscle adaptation	1/72	11/18614	0.0417462	0.126098	0.0846631	LMNA	1
BP	GO:0031987	locomotion involved in locomotory behavior	1/72	11/18614	0.0417462	0.126098	0.0846631	PPP3CB	1
BP	GO:0032490	detection of molecule of bacterial origin	1/72	11/18614	0.0417462	0.126098	0.0846631	LY96	1
BP	GO:0032493	response to bacterial lipoprotein	1/72	11/18614	0.0417462	0.126098	0.0846631	CD14	1
BP	GO:0032754	positive regulation of interleukin-5 production	1/72	11/18614	0.0417462	0.126098	0.0846631	IL1RAP	1
BP	GO:0033148	positive regulation of intracellular estrogen receptor signaling pathway	1/72	11/18614	0.0417462	0.126098	0.0846631	PARP1	1
BP	GO:0033234	negative regulation of protein sumoylation	1/72	11/18614	0.0417462	0.126098	0.0846631	RELA	1
BP	GO:0045628	regulation of T-helper 2 cell differentiation	1/72	11/18614	0.0417462	0.126098	0.0846631	IL18	1
BP	GO:0045837	negative regulation of membrane potential	1/72	11/18614	0.0417462	0.126098	0.0846631	MAPT	1
BP	GO:0051133	regulation of NK T cell activation	1/72	11/18614	0.0417462	0.126098	0.0846631	IL18	1
BP	GO:0051561	positive regulation of mitochondrial calcium ion concentration	1/72	11/18614	0.0417462	0.126098	0.0846631	BCAP31	1
BP	GO:0060020	Bergmann glial cell differentiation	1/72	11/18614	0.0417462	0.126098	0.0846631	MAPK1	1
BP	GO:0060439	trachea morphogenesis	1/72	11/18614	0.0417462	0.126098	0.0846631	MAPK1	1
BP	GO:0061418	regulation of transcription from RNA polymerase II promoter in response to hypoxia	1/72	11/18614	0.0417462	0.126098	0.0846631	TP53	1
BP	GO:0070213	protein auto-ADP-ribosylation	1/72	11/18614	0.0417462	0.126098	0.0846631	PARP1	1
BP	GO:0070944	neutrophil-mediated killing of bacterium	1/72	11/18614	0.0417462	0.126098	0.0846631	MYD88	1
BP	GO:0072584	caveolin-mediated endocytosis	1/72	11/18614	0.0417462	0.126098	0.0846631	MAPK1	1
BP	GO:0090557	establishment of endothelial intestinal barrier	1/72	11/18614	0.0417462	0.126098	0.0846631	MYD88	1
BP	GO:0099151	regulation of postsynaptic density assembly	1/72	11/18614	0.0417462	0.126098	0.0846631	IL1RAP	1
BP	GO:1905050	positive regulation of metallopeptidase activity	1/72	11/18614	0.0417462	0.126098	0.0846631	STAT3	1
BP	GO:1905665	positive regulation of calcium ion import across plasma membrane	1/72	11/18614	0.0417462	0.126098	0.0846631	PPP3CB	1
BP	GO:1990440	positive regulation of transcription from RNA polymerase II promoter in response to endoplasmic reticulum stress	1/72	11/18614	0.0417462	0.126098	0.0846631	TP53	1
BP	GO:2001223	negative regulation of neuron migration	1/72	11/18614	0.0417462	0.126098	0.0846631	STAT3	1
BP	GO:0071248	cellular response to metal ion	3/72	200/18614	0.0424602	0.12809	0.0860005	MAPK1/PARP1/AKT1	3
BP	GO:0043410	positive regulation of MAPK cascade	5/72	495/18614	0.0426421	0.128474	0.086258	RIPK1/IRAK1/MYD88/PIK3R5/XIAP	5
BP	GO:0044774	mitotic DNA integrity checkpoint signaling	2/72	85/18614	0.0428694	0.128828	0.0864958	CHEK2/TP53	2
BP	GO:0055013	cardiac muscle cell development	2/72	85/18614	0.0428694	0.128828	0.0864958	LMNA/PLEC	2
BP	GO:0050851	antigen receptor-mediated signaling pathway	3/72	201/18614	0.0429874	0.129017	0.0866229	MAPK1/NFKB1/RELA	3
BP	GO:0071674	mononuclear cell migration	3/72	202/18614	0.0435179	0.130403	0.0875536	MAPK1/PLEC/AKT1	3
BP	GO:0006970	response to osmotic stress	2/72	86/18614	0.0437827	0.130403	0.0875536	TP53/CASP1	2
BP	GO:0007260	tyrosine phosphorylation of STAT protein	2/72	86/18614	0.0437827	0.130403	0.0875536	TNFRSF1A/IL18	2
BP	GO:0034103	regulation of tissue remodeling	2/72	86/18614	0.0437827	0.130403	0.0875536	IL18/TP53	2
BP	GO:1900182	positive regulation of protein localization to nucleus	2/72	86/18614	0.0437827	0.130403	0.0875536	PARP1/AKT1	2
BP	GO:2000134	negative regulation of G1/S transition of mitotic cell cycle	2/72	86/18614	0.0437827	0.130403	0.0875536	CHEK2/TP53	2
BP	GO:0051346	negative regulation of hydrolase activity	4/72	345/18614	0.0446545	0.130579	0.0876713	PAK2/SFN/AKT1/XIAP	4
BP	GO:1990778	protein localization to cell periphery	4/72	345/18614	0.0446545	0.130579	0.0876713	TNFRSF1A/ITGB1/AKT1/PSMD10	4
BP	GO:0001960	negative regulation of cytokine-mediated signaling pathway	2/72	87/18614	0.0447032	0.130579	0.0876713	IRAK3/XIAP	2
BP	GO:0033627	cell adhesion mediated by integrin	2/72	87/18614	0.0447032	0.130579	0.0876713	ITGB1/ITGA5	2
BP	GO:0022408	negative regulation of cell-cell adhesion	3/72	205/18614	0.0451293	0.130579	0.0876713	AKT1/IRF1/PRKAR1A	3
BP	GO:0000012	single strand break repair	1/72	12/18614	0.045455	0.130579	0.0876713	PARP1	1
BP	GO:0002645	positive regulation of tolerance induction	1/72	12/18614	0.045455	0.130579	0.0876713	IRAK3	1
BP	GO:0006983	ER overload response	1/72	12/18614	0.045455	0.130579	0.0876713	TP53	1
BP	GO:0010936	negative regulation of macrophage cytokine production	1/72	12/18614	0.045455	0.130579	0.0876713	IRAK3	1
BP	GO:0018342	protein prenylation	1/72	12/18614	0.045455	0.130579	0.0876713	FNTA	1
BP	GO:0030656	regulation of vitamin metabolic process	1/72	12/18614	0.045455	0.130579	0.0876713	NFKB1	1
BP	GO:0032351	negative regulation of hormone metabolic process	1/72	12/18614	0.045455	0.130579	0.0876713	NFKB1	1
BP	GO:0032817	regulation of natural killer cell proliferation	1/72	12/18614	0.045455	0.130579	0.0876713	IL18	1
BP	GO:0033145	positive regulation of intracellular steroid hormone receptor signaling pathway	1/72	12/18614	0.045455	0.130579	0.0876713	PARP1	1
BP	GO:0034145	positive regulation of toll-like receptor 4 signaling pathway	1/72	12/18614	0.045455	0.130579	0.0876713	CD14	1
BP	GO:0036295	cellular response to increased oxygen levels	1/72	12/18614	0.045455	0.130579	0.0876713	FAS	1
BP	GO:0043248	proteasome assembly	1/72	12/18614	0.045455	0.130579	0.0876713	PSMD10	1
BP	GO:0051095	regulation of helicase activity	1/72	12/18614	0.045455	0.130579	0.0876713	TP53	1
BP	GO:0060221	retinal rod cell differentiation	1/72	12/18614	0.045455	0.130579	0.0876713	STAT3	1
BP	GO:0060379	cardiac muscle cell myoblast differentiation	1/72	12/18614	0.045455	0.130579	0.0876713	ITGB1	1
BP	GO:0061517	macrophage proliferation	1/72	12/18614	0.045455	0.130579	0.0876713	MAPK1	1
BP	GO:0070103	regulation of interleukin-6-mediated signaling pathway	1/72	12/18614	0.045455	0.130579	0.0876713	RIPK1	1
BP	GO:0070943	neutrophil-mediated killing of symbiont cell	1/72	12/18614	0.045455	0.130579	0.0876713	MYD88	1
BP	GO:0090209	negative regulation of triglyceride metabolic process	1/72	12/18614	0.045455	0.130579	0.0876713	SIK1	1
BP	GO:0097264	self proteolysis	1/72	12/18614	0.045455	0.130579	0.0876713	CASP8	1
BP	GO:0097354	prenylation	1/72	12/18614	0.045455	0.130579	0.0876713	FNTA	1
BP	GO:0098911	regulation of ventricular cardiac muscle cell action potential	1/72	12/18614	0.045455	0.130579	0.0876713	DSP	1
BP	GO:0150065	regulation of deacetylase activity	1/72	12/18614	0.045455	0.130579	0.0876713	FNTA	1
BP	GO:1902337	regulation of apoptotic process involved in morphogenesis	1/72	12/18614	0.045455	0.130579	0.0876713	TNFRSF1A	1
BP	GO:0031058	positive regulation of histone modification	2/72	88/18614	0.0456308	0.130924	0.0879029	LMNA/TP53	2
BP	GO:0007623	circadian rhythm	3/72	207/18614	0.0462199	0.132129	0.0887123	PARP1/TP53/SIK1	3
BP	GO:0042594	response to starvation	3/72	207/18614	0.0462199	0.132129	0.0887123	MAPK1/FAS/TP53	3
BP	GO:0044703	multi-organism reproductive process	3/72	207/18614	0.0462199	0.132129	0.0887123	PARP1/AKT1/ITGA5	3
BP	GO:0043367	CD4-positive, alpha-beta T cell differentiation	2/72	89/18614	0.0465656	0.132794	0.0891587	IL18/STAT3	2
BP	GO:2000177	regulation of neural precursor cell proliferation	2/72	89/18614	0.0465656	0.132794	0.0891587	ITGB1/TP53	2
BP	GO:0002285	lymphocyte activation involved in immune response	3/72	208/18614	0.0467701	0.133215	0.0894415	IL18/TP53/STAT3	3
BP	GO:0007517	muscle organ development	4/72	351/18614	0.0470512	0.133854	0.0898701	ITGB1/PLEC/PPP3CB/DSP	4
BP	GO:0010657	muscle cell apoptotic process	2/72	90/18614	0.0475075	0.134825	0.0905221	APAF1/TP53	2
BP	GO:0051262	protein tetramerization	2/72	90/18614	0.0475075	0.134825	0.0905221	TP53/TRPM7	2
BP	GO:0072091	regulation of stem cell proliferation	2/72	91/18614	0.0484563	0.136596	0.0917114	SFN/TP53	2
BP	GO:0098739	import across plasma membrane	3/72	212/18614	0.0490034	0.136596	0.0917114	ITGB1/AKT1/PPP3CB	3
BP	GO:0007183	SMAD protein complex assembly	1/72	13/18614	0.0491496	0.136596	0.0917114	PARP1	1
BP	GO:0034333	adherens junction assembly	1/72	13/18614	0.0491496	0.136596	0.0917114	PAK2	1
BP	GO:0042362	fat-soluble vitamin biosynthetic process	1/72	13/18614	0.0491496	0.136596	0.0917114	NFKB1	1
BP	GO:0043471	regulation of cellular carbohydrate catabolic process	1/72	13/18614	0.0491496	0.136596	0.0917114	TP53	1
BP	GO:0051132	NK T cell activation	1/72	13/18614	0.0491496	0.136596	0.0917114	IL18	1
BP	GO:0070234	positive regulation of T cell apoptotic process	1/72	13/18614	0.0491496	0.136596	0.0917114	TP53	1
BP	GO:0070243	regulation of thymocyte apoptotic process	1/72	13/18614	0.0491496	0.136596	0.0917114	TP53	1
BP	GO:0070424	regulation of nucleotide-binding oligomerization domain containing signaling pathway	1/72	13/18614	0.0491496	0.136596	0.0917114	XIAP	1
BP	GO:0071236	cellular response to antibiotic	1/72	13/18614	0.0491496	0.136596	0.0917114	TP53	1
BP	GO:1900452	regulation of long-term synaptic depression	1/72	13/18614	0.0491496	0.136596	0.0917114	MAPT	1
BP	GO:1901524	regulation of mitophagy	1/72	13/18614	0.0491496	0.136596	0.0917114	TP53	1
BP	GO:1903054	negative regulation of extracellular matrix organization	1/72	13/18614	0.0491496	0.136596	0.0917114	TNFRSF1A	1
BP	GO:1904748	regulation of apoptotic process involved in development	1/72	13/18614	0.0491496	0.136596	0.0917114	TNFRSF1A	1
BP	GO:1905874	regulation of postsynaptic density organization	1/72	13/18614	0.0491496	0.136596	0.0917114	IL1RAP	1
BP	GO:2000480	negative regulation of cAMP-dependent protein kinase activity	1/72	13/18614	0.0491496	0.136596	0.0917114	PRKAR1A	1
BP	GO:0002028	regulation of sodium ion transport	2/72	92/18614	0.049412	0.136596	0.0917114	AKT1/SIK1	2
BP	GO:0045104	intermediate filament cytoskeleton organization	2/72	92/18614	0.049412	0.136596	0.0917114	PLEC/DSP	2
BP	GO:0045185	maintenance of protein location	2/72	92/18614	0.049412	0.136596	0.0917114	AKT1/PSMD10	2
BP	GO:0055006	cardiac cell development	2/72	92/18614	0.049412	0.136596	0.0917114	LMNA/PLEC	2
BP	GO:0060761	negative regulation of response to cytokine stimulus	2/72	92/18614	0.049412	0.136596	0.0917114	IRAK3/XIAP	2
BP	GO:0031396	regulation of protein ubiquitination	3/72	213/18614	0.0495699	0.136871	0.0918961	AKT1/PSMD10/XIAP	3
BP	GO:0045216	cell-cell junction organization	3/72	214/18614	0.0501395	0.138281	0.0928429	PAK2/PLEC/DSP	3
BP	GO:0034644	cellular response to UV	2/72	93/18614	0.0503746	0.138442	0.0929506	PARP1/TP53	2
BP	GO:0045103	intermediate filament-based process	2/72	93/18614	0.0503746	0.138442	0.0929506	PLEC/DSP	2
BP	GO:0070301	cellular response to hydrogen peroxide	2/72	93/18614	0.0503746	0.138442	0.0929506	RIPK1/RELA	2
BP	GO:0044706	multi-multicellular organism process	3/72	216/18614	0.0512885	0.140788	0.0945261	PARP1/AKT1/ITGA5	3
BP	GO:0006122	mitochondrial electron transport, ubiquinol to cytochrome c	1/72	14/18614	0.0528301	0.141705	0.0951418	CYCS	1
BP	GO:0009415	response to water	1/72	14/18614	0.0528301	0.141705	0.0951418	PLEC	1
BP	GO:0014841	skeletal muscle satellite cell proliferation	1/72	14/18614	0.0528301	0.141705	0.0951418	KPNA1	1
BP	GO:0030213	hyaluronan biosynthetic process	1/72	14/18614	0.0528301	0.141705	0.0951418	NFKB1	1
BP	GO:0035721	intraciliary retrograde transport	1/72	14/18614	0.0528301	0.141705	0.0951418	DYNLL1	1
BP	GO:0043922	negative regulation by host of viral transcription	1/72	14/18614	0.0528301	0.141705	0.0951418	PSMC3	1
BP	GO:0044793	negative regulation by host of viral process	1/72	14/18614	0.0528301	0.141705	0.0951418	PSMC3	1
BP	GO:0051645	Golgi localization	1/72	14/18614	0.0528301	0.141705	0.0951418	YWHAZ	1
BP	GO:0051764	actin crosslink formation	1/72	14/18614	0.0528301	0.141705	0.0951418	GAS2	1
BP	GO:0055012	ventricular cardiac muscle cell differentiation	1/72	14/18614	0.0528301	0.141705	0.0951418	LMNA	1
BP	GO:0060019	radial glial cell differentiation	1/72	14/18614	0.0528301	0.141705	0.0951418	STAT3	1
BP	GO:0070141	response to UV-A	1/72	14/18614	0.0528301	0.141705	0.0951418	AKT1	1
BP	GO:0070942	neutrophil mediated cytotoxicity	1/72	14/18614	0.0528301	0.141705	0.0951418	MYD88	1
BP	GO:0072540	T-helper 17 cell lineage commitment	1/72	14/18614	0.0528301	0.141705	0.0951418	STAT3	1
BP	GO:0072672	neutrophil extravasation	1/72	14/18614	0.0528301	0.141705	0.0951418	IL1R1	1
BP	GO:0098814	spontaneous synaptic transmission	1/72	14/18614	0.0528301	0.141705	0.0951418	ITGB1	1
BP	GO:0099150	regulation of postsynaptic specialization assembly	1/72	14/18614	0.0528301	0.141705	0.0951418	IL1RAP	1
BP	GO:1904044	response to aldosterone	1/72	14/18614	0.0528301	0.141705	0.0951418	PARP1	1
BP	GO:1904152	regulation of retrograde protein transport, ER to cytosol	1/72	14/18614	0.0528301	0.141705	0.0951418	BCAP31	1
BP	GO:1904294	positive regulation of ERAD pathway	1/72	14/18614	0.0528301	0.141705	0.0951418	BCAP31	1
BP	GO:0043523	regulation of neuron apoptotic process	3/72	219/18614	0.0530359	0.142095	0.0954035	PARP1/TP53/MCL1	3
BP	GO:0002042	cell migration involved in sprouting angiogenesis	2/72	96/18614	0.0533028	0.142161	0.0954478	ITGB1/AKT1	2
BP	GO:0007044	cell-substrate junction assembly	2/72	96/18614	0.0533028	0.142161	0.0954478	PLEC/ITGA5	2
BP	GO:0031507	heterochromatin formation	2/72	96/18614	0.0533028	0.142161	0.0954478	LMNA/LMNB1	2
BP	GO:0048534	hematopoietic or lymphoid organ development	2/72	96/18614	0.0533028	0.142161	0.0954478	MAPK1/TP53	2
BP	GO:0099175	regulation of postsynapse organization	2/72	97/18614	0.0542922	0.144308	0.0968891	AKT1/IL1RAP	2
BP	GO:1902807	negative regulation of cell cycle G1/S phase transition	2/72	97/18614	0.0542922	0.144308	0.0968891	CHEK2/TP53	2
BP	GO:1903321	negative regulation of protein modification by small protein conjugation or removal	2/72	97/18614	0.0542922	0.144308	0.0968891	AKT1/RELA	2
BP	GO:0032642	regulation of chemokine production	2/72	98/18614	0.0552881	0.145872	0.0979391	IL18/MYD88	2
BP	GO:0032602	chemokine production	2/72	99/18614	0.0562904	0.145872	0.0979391	IL18/MYD88	2
BP	GO:2001243	negative regulation of intrinsic apoptotic signaling pathway	2/72	99/18614	0.0562904	0.145872	0.0979391	BID/AKT1	2
BP	GO:0001787	natural killer cell proliferation	1/72	15/18614	0.0564966	0.145872	0.0979391	IL18	1
BP	GO:0003376	sphingosine-1-phosphate receptor signaling pathway	1/72	15/18614	0.0564966	0.145872	0.0979391	AKT1	1
BP	GO:0006206	pyrimidine nucleobase metabolic process	1/72	15/18614	0.0564966	0.145872	0.0979391	MAPK1	1
BP	GO:0010225	response to UV-C	1/72	15/18614	0.0564966	0.145872	0.0979391	TP53	1
BP	GO:0032239	regulation of nucleobase-containing compound transport	1/72	15/18614	0.0564966	0.145872	0.0979391	RIPK1	1
BP	GO:0032725	positive regulation of granulocyte macrophage colony-stimulating factor production	1/72	15/18614	0.0564966	0.145872	0.0979391	IL18	1
BP	GO:0042994	cytoplasmic sequestering of transcription factor	1/72	15/18614	0.0564966	0.145872	0.0979391	PSMD10	1
BP	GO:0043374	CD8-positive, alpha-beta T cell differentiation	1/72	15/18614	0.0564966	0.145872	0.0979391	IRF1	1
BP	GO:0043518	negative regulation of DNA damage response, signal transduction by p53 class mediator	1/72	15/18614	0.0564966	0.145872	0.0979391	PSMD10	1
BP	GO:0045725	positive regulation of glycogen biosynthetic process	1/72	15/18614	0.0564966	0.145872	0.0979391	AKT1	1
BP	GO:0045820	negative regulation of glycolytic process	1/72	15/18614	0.0564966	0.145872	0.0979391	STAT3	1
BP	GO:0046007	negative regulation of activated T cell proliferation	1/72	15/18614	0.0564966	0.145872	0.0979391	PRKAR1A	1
BP	GO:0046322	negative regulation of fatty acid oxidation	1/72	15/18614	0.0564966	0.145872	0.0979391	AKT1	1
BP	GO:0051570	regulation of histone H3-K9 methylation	1/72	15/18614	0.0564966	0.145872	0.0979391	LMNA	1
BP	GO:0061307	cardiac neural crest cell differentiation involved in heart development	1/72	15/18614	0.0564966	0.145872	0.0979391	MAPK1	1
BP	GO:0061308	cardiac neural crest cell development involved in heart development	1/72	15/18614	0.0564966	0.145872	0.0979391	MAPK1	1
BP	GO:0070278	extracellular matrix constituent secretion	1/72	15/18614	0.0564966	0.145872	0.0979391	TNFRSF1A	1
BP	GO:0070863	positive regulation of protein exit from endoplasmic reticulum	1/72	15/18614	0.0564966	0.145872	0.0979391	BCAP31	1
BP	GO:0071380	cellular response to prostaglandin E stimulus	1/72	15/18614	0.0564966	0.145872	0.0979391	AKT1	1
BP	GO:0086069	bundle of His cell to Purkinje myocyte communication	1/72	15/18614	0.0564966	0.145872	0.0979391	DSP	1
BP	GO:0098883	synapse pruning	1/72	15/18614	0.0564966	0.145872	0.0979391	ITGB1	1
BP	GO:1904889	regulation of excitatory synapse assembly	1/72	15/18614	0.0564966	0.145872	0.0979391	IL1RAP	1
BP	GO:2000402	negative regulation of lymphocyte migration	1/72	15/18614	0.0564966	0.145872	0.0979391	AKT1	1
BP	GO:0030101	natural killer cell activation	2/72	100/18614	0.0572991	0.147781	0.0992213	CASP8/IL18	2
BP	GO:0019318	hexose metabolic process	3/72	228/18614	0.0584492	0.150582	0.101102	AKT1/TP53/SIK1	3
BP	GO:0002532	production of molecular mediator involved in inflammatory response	2/72	102/18614	0.0593355	0.151683	0.101841	STAT3/MYD88	2
BP	GO:0042773	ATP synthesis coupled electron transport	2/72	102/18614	0.0593355	0.151683	0.101841	BID/CYCS	2
BP	GO:0042775	mitochondrial ATP synthesis coupled electron transport	2/72	102/18614	0.0593355	0.151683	0.101841	BID/CYCS	2
BP	GO:1905477	positive regulation of protein localization to membrane	2/72	102/18614	0.0593355	0.151683	0.101841	ITGB1/AKT1	2
BP	GO:0031669	cellular response to nutrient levels	3/72	230/18614	0.0596866	0.151683	0.101841	MAPK1/FAS/TP53	3
BP	GO:0021535	cell migration in hindbrain	1/72	16/18614	0.060149	0.151683	0.101841	ITGB1	1
BP	GO:0034134	toll-like receptor 2 signaling pathway	1/72	16/18614	0.060149	0.151683	0.101841	IRAK1	1
BP	GO:0034349	glial cell apoptotic process	1/72	16/18614	0.060149	0.151683	0.101841	TP53	1
BP	GO:0045187	regulation of circadian sleep/wake cycle, sleep	1/72	16/18614	0.060149	0.151683	0.101841	PARP1	1
BP	GO:0045721	negative regulation of gluconeogenesis	1/72	16/18614	0.060149	0.151683	0.101841	SIK1	1
BP	GO:0050862	positive regulation of T cell receptor signaling pathway	1/72	16/18614	0.060149	0.151683	0.101841	RELA	1
BP	GO:0060911	cardiac cell fate commitment	1/72	16/18614	0.060149	0.151683	0.101841	ITGB1	1
BP	GO:0070230	positive regulation of lymphocyte apoptotic process	1/72	16/18614	0.060149	0.151683	0.101841	TP53	1
BP	GO:0070431	nucleotide-binding oligomerization domain containing 2 signaling pathway	1/72	16/18614	0.060149	0.151683	0.101841	RELA	1
BP	GO:0070875	positive regulation of glycogen metabolic process	1/72	16/18614	0.060149	0.151683	0.101841	AKT1	1
BP	GO:0090136	epithelial cell-cell adhesion	1/72	16/18614	0.060149	0.151683	0.101841	DSP	1
BP	GO:1902931	negative regulation of alcohol biosynthetic process	1/72	16/18614	0.060149	0.151683	0.101841	NFKB1	1
BP	GO:1905664	regulation of calcium ion import across plasma membrane	1/72	16/18614	0.060149	0.151683	0.101841	PPP3CB	1
BP	GO:2000637	positive regulation of miRNA-mediated gene silencing	1/72	16/18614	0.060149	0.151683	0.101841	STAT3	1
BP	GO:0048588	developmental cell growth	3/72	231/18614	0.0603099	0.151683	0.101841	ITGB1/MAPT/PPP3CB	3
BP	GO:0071241	cellular response to inorganic substance	3/72	231/18614	0.0603099	0.151683	0.101841	MAPK1/PARP1/AKT1	3
BP	GO:0150115	cell-substrate junction organization	2/72	103/18614	0.0603631	0.151683	0.101841	PLEC/ITGA5	2
BP	GO:1903076	regulation of protein localization to plasma membrane	2/72	103/18614	0.0603631	0.151683	0.101841	ITGB1/AKT1	2
BP	GO:0006626	protein targeting to mitochondrion	2/72	104/18614	0.0613968	0.153951	0.103364	BID/BCAP31	2
BP	GO:0032204	regulation of telomere maintenance	2/72	104/18614	0.0613968	0.153951	0.103364	MAPK1/PARP1	2
BP	GO:0060560	developmental growth involved in morphogenesis	3/72	234/18614	0.0621983	0.155623	0.104486	ITGB1/MAPT/PPP3CB	3
BP	GO:0070828	heterochromatin organization	2/72	105/18614	0.0624366	0.155623	0.104486	LMNA/LMNB1	2
BP	GO:0034764	positive regulation of transmembrane transport	3/72	235/18614	0.062834	0.155623	0.104486	ITGB1/AKT1/PPP3CB	3
BP	GO:0006909	phagocytosis	3/72	236/18614	0.0634726	0.155623	0.104486	ITGB1/MYD88/CD14	3
BP	GO:0006089	lactate metabolic process	1/72	17/18614	0.0637875	0.155623	0.104486	TP53	1
BP	GO:0030949	positive regulation of vascular endothelial growth factor receptor signaling pathway	1/72	17/18614	0.0637875	0.155623	0.104486	ITGA5	1
BP	GO:0031053	primary miRNA processing	1/72	17/18614	0.0637875	0.155623	0.104486	STAT3	1
BP	GO:0031573	mitotic intra-S DNA damage checkpoint signaling	1/72	17/18614	0.0637875	0.155623	0.104486	CHEK2	1
BP	GO:0035729	cellular response to hepatocyte growth factor stimulus	1/72	17/18614	0.0637875	0.155623	0.104486	RELA	1
BP	GO:0044320	cellular response to leptin stimulus	1/72	17/18614	0.0637875	0.155623	0.104486	STAT3	1
BP	GO:0044539	long-chain fatty acid import into cell	1/72	17/18614	0.0637875	0.155623	0.104486	AKT1	1
BP	GO:0046827	positive regulation of protein export from nucleus	1/72	17/18614	0.0637875	0.155623	0.104486	SFN	1
BP	GO:0048311	mitochondrion distribution	1/72	17/18614	0.0637875	0.155623	0.104486	MAPT	1
BP	GO:0055070	copper ion homeostasis	1/72	17/18614	0.0637875	0.155623	0.104486	XIAP	1
BP	GO:0060148	positive regulation of post-transcriptional gene silencing	1/72	17/18614	0.0637875	0.155623	0.104486	STAT3	1
BP	GO:0060253	negative regulation of glial cell proliferation	1/72	17/18614	0.0637875	0.155623	0.104486	TP53	1
BP	GO:0098712	L-glutamate import across plasma membrane	1/72	17/18614	0.0637875	0.155623	0.104486	ITGB1	1
BP	GO:1900034	regulation of cellular response to heat	1/72	17/18614	0.0637875	0.155623	0.104486	MAPT	1
BP	GO:1900370	positive regulation of post-transcriptional gene silencing by RNA	1/72	17/18614	0.0637875	0.155623	0.104486	STAT3	1
BP	GO:1901550	regulation of endothelial cell development	1/72	17/18614	0.0637875	0.155623	0.104486	TNFRSF1A	1
BP	GO:1902916	positive regulation of protein polyubiquitination	1/72	17/18614	0.0637875	0.155623	0.104486	XIAP	1
BP	GO:1903140	regulation of establishment of endothelial barrier	1/72	17/18614	0.0637875	0.155623	0.104486	TNFRSF1A	1
BP	GO:1903358	regulation of Golgi organization	1/72	17/18614	0.0637875	0.155623	0.104486	MAPK1	1
BP	GO:1904355	positive regulation of telomere capping	1/72	17/18614	0.0637875	0.155623	0.104486	MAPK1	1
BP	GO:1904683	regulation of metalloendopeptidase activity	1/72	17/18614	0.0637875	0.155623	0.104486	STAT3	1
BP	GO:2001267	regulation of cysteine-type endopeptidase activity involved in apoptotic signaling pathway	1/72	17/18614	0.0637875	0.155623	0.104486	FAS	1
BP	GO:0072593	reactive oxygen species metabolic process	3/72	237/18614	0.0641143	0.156258	0.104912	RIPK1/TP53/MAPT	3
BP	GO:0005976	polysaccharide metabolic process	2/72	107/18614	0.0645342	0.156955	0.105381	NFKB1/AKT1	2
BP	GO:0090277	positive regulation of peptide hormone secretion	2/72	107/18614	0.0645342	0.156955	0.105381	PRKAR1A/PPP3CB	2
BP	GO:0007160	cell-matrix adhesion	3/72	239/18614	0.0654068	0.158913	0.106695	ITGB1/ITGA5/TRPM7	3
BP	GO:0090398	cellular senescence	2/72	108/18614	0.0655919	0.159011	0.106761	LMNA/TP53	2
BP	GO:0002274	myeloid leukocyte activation	3/72	240/18614	0.0660575	0.159011	0.106761	IL18/MYD88/MAPT	3
BP	GO:0009913	epidermal cell differentiation	3/72	240/18614	0.0660575	0.159011	0.106761	SFN/PLEC/DSP	3
BP	GO:0002793	positive regulation of peptide secretion	2/72	109/18614	0.0666554	0.159011	0.106761	PRKAR1A/PPP3CB	2
BP	GO:0018107	peptidyl-threonine phosphorylation	2/72	109/18614	0.0666554	0.159011	0.106761	MAPK1/AKT1	2
BP	GO:0045814	negative regulation of gene expression, epigenetic	2/72	109/18614	0.0666554	0.159011	0.106761	LMNA/LMNB1	2
BP	GO:0001946	lymphangiogenesis	1/72	18/18614	0.0674122	0.159011	0.106761	PPP3CB	1
BP	GO:0002295	T-helper cell lineage commitment	1/72	18/18614	0.0674122	0.159011	0.106761	STAT3	1
BP	GO:0002693	positive regulation of cellular extravasation	1/72	18/18614	0.0674122	0.159011	0.106761	IL1R1	1
BP	GO:0002830	positive regulation of type 2 immune response	1/72	18/18614	0.0674122	0.159011	0.106761	IL18	1
BP	GO:0010612	regulation of cardiac muscle adaptation	1/72	18/18614	0.0674122	0.159011	0.106761	LMNA	1
BP	GO:0010663	positive regulation of striated muscle cell apoptotic process	1/72	18/18614	0.0674122	0.159011	0.106761	TP53	1
BP	GO:0010666	positive regulation of cardiac muscle cell apoptotic process	1/72	18/18614	0.0674122	0.159011	0.106761	TP53	1
BP	GO:0010958	regulation of amino acid import across plasma membrane	1/72	18/18614	0.0674122	0.159011	0.106761	ITGB1	1
BP	GO:0019896	axonal transport of mitochondrion	1/72	18/18614	0.0674122	0.159011	0.106761	MAPT	1
BP	GO:0032604	granulocyte macrophage colony-stimulating factor production	1/72	18/18614	0.0674122	0.159011	0.106761	IL18	1
BP	GO:0032645	regulation of granulocyte macrophage colony-stimulating factor production	1/72	18/18614	0.0674122	0.159011	0.106761	IL18	1
BP	GO:0032769	negative regulation of monooxygenase activity	1/72	18/18614	0.0674122	0.159011	0.106761	NFKB1	1
BP	GO:0036003	positive regulation of transcription from RNA polymerase II promoter in response to stress	1/72	18/18614	0.0674122	0.159011	0.106761	TP53	1
BP	GO:0045064	T-helper 2 cell differentiation	1/72	18/18614	0.0674122	0.159011	0.106761	IL18	1
BP	GO:0050802	circadian sleep/wake cycle, sleep	1/72	18/18614	0.0674122	0.159011	0.106761	PARP1	1
BP	GO:0060644	mammary gland epithelial cell differentiation	1/72	18/18614	0.0674122	0.159011	0.106761	AKT1	1
BP	GO:0072567	chemokine (C-X-C motif) ligand 2 production	1/72	18/18614	0.0674122	0.159011	0.106761	MYD88	1
BP	GO:0090520	sphingolipid mediated signaling pathway	1/72	18/18614	0.0674122	0.159011	0.106761	AKT1	1
BP	GO:0150078	positive regulation of neuroinflammatory response	1/72	18/18614	0.0674122	0.159011	0.106761	IL18	1
BP	GO:1901387	positive regulation of voltage-gated calcium channel activity	1/72	18/18614	0.0674122	0.159011	0.106761	PPP3CB	1
BP	GO:1903242	regulation of cardiac muscle hypertrophy in response to stress	1/72	18/18614	0.0674122	0.159011	0.106761	LMNA	1
BP	GO:1903789	regulation of amino acid transmembrane transport	1/72	18/18614	0.0674122	0.159011	0.106761	ITGB1	1
BP	GO:2000341	regulation of chemokine (C-X-C motif) ligand 2 production	1/72	18/18614	0.0674122	0.159011	0.106761	MYD88	1
BP	GO:0002444	myeloid leukocyte mediated immunity	2/72	110/18614	0.0677248	0.159428	0.107041	MYD88/IRAK4	2
BP	GO:0090263	positive regulation of canonical Wnt signaling pathway	2/72	110/18614	0.0677248	0.159428	0.107041	NFKB1/XIAP	2
BP	GO:0045333	cellular respiration	3/72	243/18614	0.0680278	0.159981	0.107412	PLEC/BID/CYCS	3
BP	GO:0006367	transcription initiation at RNA polymerase II promoter	2/72	111/18614	0.0687998	0.161473	0.108414	NFKB1/TP53	2
BP	GO:0051341	regulation of oxidoreductase activity	2/72	111/18614	0.0687998	0.161473	0.108414	NFKB1/AKT1	2
BP	GO:0007229	integrin-mediated signaling pathway	2/72	112/18614	0.0698806	0.163103	0.109508	ITGB1/ITGA5	2
BP	GO:0042177	negative regulation of protein catabolic process	2/72	112/18614	0.0698806	0.163103	0.109508	RELA/IRAK3	2
BP	GO:0002703	regulation of leukocyte mediated immunity	3/72	246/18614	0.0700249	0.163103	0.109508	IL1R1/IL18/PPP3CB	3
BP	GO:0006338	chromatin remodeling	4/72	402/18614	0.0702604	0.163103	0.109508	LMNA/TP53/MYD88/LMNB1	4
BP	GO:0002283	neutrophil activation involved in immune response	1/72	19/18614	0.071023	0.163103	0.109508	MYD88	1
BP	GO:0006098	pentose-phosphate shunt	1/72	19/18614	0.071023	0.163103	0.109508	TP53	1
BP	GO:0010002	cardioblast differentiation	1/72	19/18614	0.071023	0.163103	0.109508	ITGB1	1
BP	GO:0010759	positive regulation of macrophage chemotaxis	1/72	19/18614	0.071023	0.163103	0.109508	MAPK1	1
BP	GO:0032026	response to magnesium ion	1/72	19/18614	0.071023	0.163103	0.109508	CD14	1
BP	GO:0032930	positive regulation of superoxide anion generation	1/72	19/18614	0.071023	0.163103	0.109508	MAPT	1
BP	GO:0035728	response to hepatocyte growth factor	1/72	19/18614	0.071023	0.163103	0.109508	RELA	1
BP	GO:0044070	regulation of monoatomic anion transport	1/72	19/18614	0.071023	0.163103	0.109508	RIPK1	1
BP	GO:0048266	behavioral response to pain	1/72	19/18614	0.071023	0.163103	0.109508	AKT1	1
BP	GO:0051580	regulation of neurotransmitter uptake	1/72	19/18614	0.071023	0.163103	0.109508	ITGB1	1
BP	GO:0051900	regulation of mitochondrial depolarization	1/72	19/18614	0.071023	0.163103	0.109508	PARP1	1
BP	GO:0060391	positive regulation of SMAD protein signal transduction	1/72	19/18614	0.071023	0.163103	0.109508	PARP1	1
BP	GO:0060438	trachea development	1/72	19/18614	0.071023	0.163103	0.109508	MAPK1	1
BP	GO:0140354	lipid import into cell	1/72	19/18614	0.071023	0.163103	0.109508	AKT1	1
BP	GO:1900242	regulation of synaptic vesicle endocytosis	1/72	19/18614	0.071023	0.163103	0.109508	PPP3CB	1
BP	GO:1902176	negative regulation of oxidative stress-induced intrinsic apoptotic signaling pathway	1/72	19/18614	0.071023	0.163103	0.109508	AKT1	1
BP	GO:2000641	regulation of early endosome to late endosome transport	1/72	19/18614	0.071023	0.163103	0.109508	MAPK1	1
BP	GO:2000774	positive regulation of cellular senescence	1/72	19/18614	0.071023	0.163103	0.109508	TP53	1
BP	GO:0042593	glucose homeostasis	3/72	248/18614	0.071371	0.163742	0.109937	AKT1/STAT3/PPP3CB	3
BP	GO:0033500	carbohydrate homeostasis	3/72	249/18614	0.0720485	0.164836	0.110672	AKT1/STAT3/PPP3CB	3
BP	GO:0019882	antigen processing and presentation	2/72	114/18614	0.0720588	0.164836	0.110672	PSMB8/PSME1	2
BP	GO:0046634	regulation of alpha-beta T cell activation	2/72	114/18614	0.0720588	0.164836	0.110672	IL18/IRF1	2
BP	GO:0033044	regulation of chromosome organization	3/72	250/18614	0.0727289	0.166207	0.111592	MAPK1/PARP1/MAPT	3
BP	GO:0001938	positive regulation of endothelial cell proliferation	2/72	115/18614	0.0731562	0.166635	0.11188	AKT1/STAT3	2
BP	GO:0035710	CD4-positive, alpha-beta T cell activation	2/72	115/18614	0.0731562	0.166635	0.11188	IL18/STAT3	2
BP	GO:0002643	regulation of tolerance induction	1/72	20/18614	0.07462	0.166635	0.11188	IRAK3	1
BP	GO:0006607	NLS-bearing protein import into nucleus	1/72	20/18614	0.07462	0.166635	0.11188	KPNA1	1
BP	GO:0008340	determination of adult lifespan	1/72	20/18614	0.07462	0.166635	0.11188	TP53	1
BP	GO:0009110	vitamin biosynthetic process	1/72	20/18614	0.07462	0.166635	0.11188	NFKB1	1
BP	GO:0031998	regulation of fatty acid beta-oxidation	1/72	20/18614	0.07462	0.166635	0.11188	AKT1	1
BP	GO:0032495	response to muramyl dipeptide	1/72	20/18614	0.07462	0.166635	0.11188	RELA	1
BP	GO:0032634	interleukin-5 production	1/72	20/18614	0.07462	0.166635	0.11188	IL1RAP	1
BP	GO:0032674	regulation of interleukin-5 production	1/72	20/18614	0.07462	0.166635	0.11188	IL1RAP	1
BP	GO:0042359	vitamin D metabolic process	1/72	20/18614	0.07462	0.166635	0.11188	NFKB1	1
BP	GO:0042749	regulation of circadian sleep/wake cycle	1/72	20/18614	0.07462	0.166635	0.11188	PARP1	1
BP	GO:0045655	regulation of monocyte differentiation	1/72	20/18614	0.07462	0.166635	0.11188	ACIN1	1
BP	GO:0055093	response to hyperoxia	1/72	20/18614	0.07462	0.166635	0.11188	FAS	1
BP	GO:0070314	G1 to G0 transition	1/72	20/18614	0.07462	0.166635	0.11188	TP53	1
BP	GO:0071294	cellular response to zinc ion	1/72	20/18614	0.07462	0.166635	0.11188	PARP1	1
BP	GO:0071379	cellular response to prostaglandin stimulus	1/72	20/18614	0.07462	0.166635	0.11188	AKT1	1
BP	GO:0090128	regulation of synapse maturation	1/72	20/18614	0.07462	0.166635	0.11188	YWHAZ	1
BP	GO:0097284	hepatocyte apoptotic process	1/72	20/18614	0.07462	0.166635	0.11188	BID	1
BP	GO:1900227	positive regulation of NLRP3 inflammasome complex assembly	1/72	20/18614	0.07462	0.166635	0.11188	MYD88	1
BP	GO:1902001	fatty acid transmembrane transport	1/72	20/18614	0.07462	0.166635	0.11188	AKT1	1
BP	GO:1902004	positive regulation of amyloid-beta formation	1/72	20/18614	0.07462	0.166635	0.11188	RELA	1
BP	GO:1904292	regulation of ERAD pathway	1/72	20/18614	0.07462	0.166635	0.11188	BCAP31	1
BP	GO:2001185	regulation of CD8-positive, alpha-beta T cell activation	1/72	20/18614	0.07462	0.166635	0.11188	IRF1	1
BP	GO:0043406	positive regulation of MAP kinase activity	2/72	117/18614	0.0753672	0.168143	0.112892	IRAK1/PIK3R5	2
BP	GO:0051702	biological process involved in interaction with symbiont	2/72	118/18614	0.0764807	0.170466	0.114452	PSMC3/MYD88	2
BP	GO:0005996	monosaccharide metabolic process	3/72	256/18614	0.076872	0.170738	0.114634	AKT1/TP53/SIK1	3
BP	GO:0018210	peptidyl-threonine modification	2/72	119/18614	0.0775995	0.170738	0.114634	MAPK1/AKT1	2
BP	GO:0045446	endothelial cell differentiation	2/72	119/18614	0.0775995	0.170738	0.114634	TNFRSF1A/MYD88	2
BP	GO:0007252	I-kappaB phosphorylation	1/72	21/18614	0.0782033	0.170738	0.114634	AKT1	1
BP	GO:0010224	response to UV-B	1/72	21/18614	0.0782033	0.170738	0.114634	RELA	1
BP	GO:0010288	response to lead ion	1/72	21/18614	0.0782033	0.170738	0.114634	MAPT	1
BP	GO:0014856	skeletal muscle cell proliferation	1/72	21/18614	0.0782033	0.170738	0.114634	KPNA1	1
BP	GO:0022410	circadian sleep/wake cycle process	1/72	21/18614	0.0782033	0.170738	0.114634	PARP1	1
BP	GO:0030728	ovulation	1/72	21/18614	0.0782033	0.170738	0.114634	GAS2	1
BP	GO:0034122	negative regulation of toll-like receptor signaling pathway	1/72	21/18614	0.0782033	0.170738	0.114634	IRAK3	1
BP	GO:0043373	CD4-positive, alpha-beta T cell lineage commitment	1/72	21/18614	0.0782033	0.170738	0.114634	STAT3	1
BP	GO:0044321	response to leptin	1/72	21/18614	0.0782033	0.170738	0.114634	STAT3	1
BP	GO:0051220	cytoplasmic sequestering of protein	1/72	21/18614	0.0782033	0.170738	0.114634	PSMD10	1
BP	GO:0051590	positive regulation of neurotransmitter transport	1/72	21/18614	0.0782033	0.170738	0.114634	ITGB1	1
BP	GO:0051882	mitochondrial depolarization	1/72	21/18614	0.0782033	0.170738	0.114634	PARP1	1
BP	GO:0070584	mitochondrion morphogenesis	1/72	21/18614	0.0782033	0.170738	0.114634	PLEC	1
BP	GO:0070886	positive regulation of calcineurin-NFAT signaling cascade	1/72	21/18614	0.0782033	0.170738	0.114634	PPP3CB	1
BP	GO:0071498	cellular response to fluid shear stress	1/72	21/18614	0.0782033	0.170738	0.114634	PLEC	1
BP	GO:0097049	motor neuron apoptotic process	1/72	21/18614	0.0782033	0.170738	0.114634	FAS	1
BP	GO:0106058	positive regulation of calcineurin-mediated signaling	1/72	21/18614	0.0782033	0.170738	0.114634	PPP3CB	1
BP	GO:1900118	negative regulation of execution phase of apoptosis	1/72	21/18614	0.0782033	0.170738	0.114634	PAK2	1
BP	GO:2000010	positive regulation of protein localization to cell surface	1/72	21/18614	0.0782033	0.170738	0.114634	AKT1	1
BP	GO:0007006	mitochondrial membrane organization	2/72	120/18614	0.0787235	0.171554	0.115183	BID/TP53	2
BP	GO:0032355	response to estradiol	2/72	120/18614	0.0787235	0.171554	0.115183	CASP8/STAT3	2
BP	GO:0050678	regulation of epithelial cell proliferation	4/72	419/18614	0.0791021	0.172219	0.115629	SFN/BID/AKT1/STAT3	4
BP	GO:0060828	regulation of canonical Wnt signaling pathway	3/72	260/18614	0.0796912	0.173051	0.116187	NFKB1/KPNA1/XIAP	3
BP	GO:0031398	positive regulation of protein ubiquitination	2/72	121/18614	0.0798527	0.173051	0.116187	PSMD10/XIAP	2
BP	GO:0072089	stem cell proliferation	2/72	121/18614	0.0798527	0.173051	0.116187	SFN/TP53	2
BP	GO:1901989	positive regulation of cell cycle phase transition	2/72	121/18614	0.0798527	0.173051	0.116187	CHEK2/AKT1	2
BP	GO:2000278	regulation of DNA biosynthetic process	2/72	121/18614	0.0798527	0.173051	0.116187	MAPK1/TP53	2
BP	GO:0002698	negative regulation of immune effector process	2/72	122/18614	0.0809869	0.173527	0.116507	IRAK3/PPP3CB	2
BP	GO:0071675	regulation of mononuclear cell migration	2/72	122/18614	0.0809869	0.173527	0.116507	MAPK1/AKT1	2
BP	GO:0072676	lymphocyte migration	2/72	122/18614	0.0809869	0.173527	0.116507	PLEC/AKT1	2
BP	GO:0010959	regulation of metal ion transport	4/72	423/18614	0.0812604	0.173527	0.116507	ITGB1/AKT1/SIK1/PPP3CB	4
BP	GO:0002223	stimulatory C-type lectin receptor signaling pathway	1/72	22/18614	0.0817728	0.173527	0.116507	PAK2	1
BP	GO:0006740	NADPH regeneration	1/72	22/18614	0.0817728	0.173527	0.116507	TP53	1
BP	GO:0023019	signal transduction involved in regulation of gene expression	1/72	22/18614	0.0817728	0.173527	0.116507	PARP1	1
BP	GO:0032069	regulation of nuclease activity	1/72	22/18614	0.0817728	0.173527	0.116507	AKT1	1
BP	GO:0032780	negative regulation of ATP-dependent activity	1/72	22/18614	0.0817728	0.173527	0.116507	TP53	1
BP	GO:0032928	regulation of superoxide anion generation	1/72	22/18614	0.0817728	0.173527	0.116507	MAPT	1
BP	GO:0035024	negative regulation of Rho protein signal transduction	1/72	22/18614	0.0817728	0.173527	0.116507	ITGB1	1
BP	GO:0035584	calcium-mediated signaling using intracellular calcium source	1/72	22/18614	0.0817728	0.173527	0.116507	BCAP31	1
BP	GO:0045624	positive regulation of T-helper cell differentiation	1/72	22/18614	0.0817728	0.173527	0.116507	IL18	1
BP	GO:0051000	positive regulation of nitric-oxide synthase activity	1/72	22/18614	0.0817728	0.173527	0.116507	AKT1	1
BP	GO:0051567	histone H3-K9 methylation	1/72	22/18614	0.0817728	0.173527	0.116507	LMNA	1
BP	GO:0071359	cellular response to dsRNA	1/72	22/18614	0.0817728	0.173527	0.116507	NFKB1	1
BP	GO:0097107	postsynaptic density assembly	1/72	22/18614	0.0817728	0.173527	0.116507	IL1RAP	1
BP	GO:1901386	negative regulation of voltage-gated calcium channel activity	1/72	22/18614	0.0817728	0.173527	0.116507	PPP3CB	1
BP	GO:1902473	regulation of protein localization to synapse	1/72	22/18614	0.0817728	0.173527	0.116507	MAPT	1
BP	GO:1902894	negative regulation of miRNA transcription	1/72	22/18614	0.0817728	0.173527	0.116507	RELA	1
BP	GO:1990840	response to lectin	1/72	22/18614	0.0817728	0.173527	0.116507	PAK2	1
BP	GO:1990858	cellular response to lectin	1/72	22/18614	0.0817728	0.173527	0.116507	PAK2	1
BP	GO:2000479	regulation of cAMP-dependent protein kinase activity	1/72	22/18614	0.0817728	0.173527	0.116507	PRKAR1A	1
BP	GO:0000077	DNA damage checkpoint signaling	2/72	123/18614	0.0821262	0.173962	0.116799	CHEK2/TP53	2
BP	GO:0002824	positive regulation of adaptive immune response based on somatic recombination of immune receptors built from immunoglobulin superfamily domains	2/72	123/18614	0.0821262	0.173962	0.116799	IL1R1/IL18	2
BP	GO:0016032	viral process	4/72	426/18614	0.0828985	0.17544	0.117791	PSMC3/ITGB1/TP53/ITGA5	4
BP	GO:0098657	import into cell	3/72	265/18614	0.0832783	0.176085	0.118224	ITGB1/AKT1/PPP3CB	3
BP	GO:0007409	axonogenesis	4/72	427/18614	0.0834481	0.176285	0.118359	PAK2/ITGB1/MAPT/PPP3CB	4
BP	GO:0002832	negative regulation of response to biotic stimulus	2/72	125/18614	0.0844198	0.177699	0.119308	PARP1/IRAK3	2
BP	GO:0006690	icosanoid metabolic process	2/72	125/18614	0.0844198	0.177699	0.119308	TNFRSF1A/CASP1	2
BP	GO:0002699	positive regulation of immune effector process	3/72	267/18614	0.0847326	0.177699	0.119308	IL1R1/IL18/MYD88	3
BP	GO:0002363	alpha-beta T cell lineage commitment	1/72	23/18614	0.0853288	0.177699	0.119308	STAT3	1
BP	GO:0003177	pulmonary valve development	1/72	23/18614	0.0853288	0.177699	0.119308	TNFRSF1A	1
BP	GO:0010866	regulation of triglyceride biosynthetic process	1/72	23/18614	0.0853288	0.177699	0.119308	SIK1	1
BP	GO:0031065	positive regulation of histone deacetylation	1/72	23/18614	0.0853288	0.177699	0.119308	TP53	1
BP	GO:0032891	negative regulation of organic acid transport	1/72	23/18614	0.0853288	0.177699	0.119308	AKT1	1
BP	GO:0034105	positive regulation of tissue remodeling	1/72	23/18614	0.0853288	0.177699	0.119308	IL18	1
BP	GO:0036303	lymph vessel morphogenesis	1/72	23/18614	0.0853288	0.177699	0.119308	PPP3CB	1
BP	GO:0042745	circadian sleep/wake cycle	1/72	23/18614	0.0853288	0.177699	0.119308	PARP1	1
BP	GO:0060396	growth hormone receptor signaling pathway	1/72	23/18614	0.0853288	0.177699	0.119308	STAT3	1
BP	GO:0071378	cellular response to growth hormone stimulus	1/72	23/18614	0.0853288	0.177699	0.119308	STAT3	1
BP	GO:2000178	negative regulation of neural precursor cell proliferation	1/72	23/18614	0.0853288	0.177699	0.119308	TP53	1
BP	GO:2000629	negative regulation of miRNA metabolic process	1/72	23/18614	0.0853288	0.177699	0.119308	RELA	1
BP	GO:2001169	regulation of ATP biosynthetic process	1/72	23/18614	0.0853288	0.177699	0.119308	PARP1	1
BP	GO:0002708	positive regulation of lymphocyte mediated immunity	2/72	126/18614	0.0855739	0.177894	0.119439	IL1R1/IL18	2
BP	GO:0003206	cardiac chamber morphogenesis	2/72	126/18614	0.0855739	0.177894	0.119439	TP53/DSP	2
BP	GO:0071482	cellular response to light stimulus	2/72	127/18614	0.0867328	0.180143	0.120949	PARP1/TP53	2
BP	GO:0008286	insulin receptor signaling pathway	2/72	128/18614	0.0878965	0.182238	0.122356	MAPK1/AKT1	2
BP	GO:1904375	regulation of protein localization to cell periphery	2/72	128/18614	0.0878965	0.182238	0.122356	ITGB1/AKT1	2
BP	GO:0003323	type B pancreatic cell development	1/72	24/18614	0.0888712	0.182645	0.122629	AKT1	1
BP	GO:0010839	negative regulation of keratinocyte proliferation	1/72	24/18614	0.0888712	0.182645	0.122629	SFN	1
BP	GO:0034695	response to prostaglandin E	1/72	24/18614	0.0888712	0.182645	0.122629	AKT1	1
BP	GO:0035458	cellular response to interferon-beta	1/72	24/18614	0.0888712	0.182645	0.122629	IRF1	1
BP	GO:0043369	CD4-positive or CD8-positive, alpha-beta T cell lineage commitment	1/72	24/18614	0.0888712	0.182645	0.122629	STAT3	1
BP	GO:0044030	regulation of DNA methylation	1/72	24/18614	0.0888712	0.182645	0.122629	PARP1	1
BP	GO:0048143	astrocyte activation	1/72	24/18614	0.0888712	0.182645	0.122629	MAPT	1
BP	GO:0060907	positive regulation of macrophage cytokine production	1/72	24/18614	0.0888712	0.182645	0.122629	MYD88	1
BP	GO:0071676	negative regulation of mononuclear cell migration	1/72	24/18614	0.0888712	0.182645	0.122629	AKT1	1
BP	GO:0098581	detection of external biotic stimulus	1/72	24/18614	0.0888712	0.182645	0.122629	LY96	1
BP	GO:0002821	positive regulation of adaptive immune response	2/72	129/18614	0.089065	0.182723	0.122682	IL1R1/IL18	2
BP	GO:0042542	response to hydrogen peroxide	2/72	129/18614	0.089065	0.182723	0.122682	RIPK1/RELA	2
BP	GO:0042060	wound healing	4/72	439/18614	0.090185	0.184807	0.12408	ITGB1/PLEC/ITGA5/DSP	4
BP	GO:0030218	erythrocyte differentiation	2/72	130/18614	0.0902381	0.184807	0.12408	ACIN1/STAT3	2
BP	GO:0048732	gland development	4/72	441/18614	0.0913328	0.186148	0.124981	MAPK1/NFKB1/AKT1/RELA	4
BP	GO:0042113	B cell activation	3/72	276/18614	0.0914109	0.186148	0.124981	CASP8/ITGB1/TP53	3
BP	GO:0038127	ERBB signaling pathway	2/72	131/18614	0.0914158	0.186148	0.124981	MAPK1/AKT1	2
BP	GO:0050868	negative regulation of T cell activation	2/72	131/18614	0.0914158	0.186148	0.124981	IRF1/PRKAR1A	2
BP	GO:0006007	glucose catabolic process	1/72	25/18614	0.0924	0.186148	0.124981	TP53	1
BP	GO:0006123	mitochondrial electron transport, cytochrome c to oxygen	1/72	25/18614	0.0924	0.186148	0.124981	CYCS	1
BP	GO:0033233	regulation of protein sumoylation	1/72	25/18614	0.0924	0.186148	0.124981	RELA	1
BP	GO:0045662	negative regulation of myoblast differentiation	1/72	25/18614	0.0924	0.186148	0.124981	IL18	1
BP	GO:0046641	positive regulation of alpha-beta T cell proliferation	1/72	25/18614	0.0924	0.186148	0.124981	IL18	1
BP	GO:0046697	decidualization	1/72	25/18614	0.0924	0.186148	0.124981	PARP1	1
BP	GO:0046885	regulation of hormone biosynthetic process	1/72	25/18614	0.0924	0.186148	0.124981	NFKB1	1
BP	GO:0051560	mitochondrial calcium ion homeostasis	1/72	25/18614	0.0924	0.186148	0.124981	BCAP31	1
BP	GO:0051957	positive regulation of amino acid transport	1/72	25/18614	0.0924	0.186148	0.124981	ITGB1	1
BP	GO:0060706	cell differentiation involved in embryonic placenta development	1/72	25/18614	0.0924	0.186148	0.124981	CASP8	1
BP	GO:0070841	inclusion body assembly	1/72	25/18614	0.0924	0.186148	0.124981	MAPT	1
BP	GO:0070935	3'-UTR-mediated mRNA stabilization	1/72	25/18614	0.0924	0.186148	0.124981	MYD88	1
BP	GO:1902993	positive regulation of amyloid precursor protein catabolic process	1/72	25/18614	0.0924	0.186148	0.124981	RELA	1
BP	GO:2000001	regulation of DNA damage checkpoint	1/72	25/18614	0.0924	0.186148	0.124981	CHEK2	1
BP	GO:2000679	positive regulation of transcription regulatory region DNA binding	1/72	25/18614	0.0924	0.186148	0.124981	PARP1	1
BP	GO:0031570	DNA integrity checkpoint signaling	2/72	132/18614	0.0925981	0.186387	0.125142	CHEK2/TP53	2
BP	GO:0098742	cell-cell adhesion via plasma-membrane adhesion molecules	3/72	278/18614	0.0929243	0.186884	0.125475	ITGB1/ITGA5/IL1RAP	3
BP	GO:0034329	cell junction assembly	4/72	444/18614	0.0930679	0.187012	0.125561	PAK2/PLEC/ITGA5/IL1RAP	4
BP	GO:0016571	histone methylation	2/72	133/18614	0.0937849	0.188292	0.12642	LMNA/MYD88	2
BP	GO:0051962	positive regulation of nervous system development	3/72	280/18614	0.0944482	0.189462	0.127206	ITGB1/MAPT/IL1RAP	3
BP	GO:0034655	nucleobase-containing compound catabolic process	4/72	447/18614	0.0948189	0.190043	0.127596	APAF1/AKT1/MYD88/DFFB	4
BP	GO:0000018	regulation of DNA recombination	2/72	134/18614	0.0949762	0.190195	0.127698	PARP1/KPNA1	2
BP	GO:0001911	negative regulation of leukocyte mediated cytotoxicity	1/72	26/18614	0.0959154	0.19029	0.127762	PPP3CB	1
BP	GO:0032469	endoplasmic reticulum calcium ion homeostasis	1/72	26/18614	0.0959154	0.19029	0.127762	BCAP31	1
BP	GO:0032816	positive regulation of natural killer cell activation	1/72	26/18614	0.0959154	0.19029	0.127762	IL18	1
BP	GO:0033598	mammary gland epithelial cell proliferation	1/72	26/18614	0.0959154	0.19029	0.127762	MAPK1	1
BP	GO:0050857	positive regulation of antigen receptor-mediated signaling pathway	1/72	26/18614	0.0959154	0.19029	0.127762	RELA	1
BP	GO:0050995	negative regulation of lipid catabolic process	1/72	26/18614	0.0959154	0.19029	0.127762	AKT1	1
BP	GO:0060561	apoptotic process involved in morphogenesis	1/72	26/18614	0.0959154	0.19029	0.127762	TNFRSF1A	1
BP	GO:1903421	regulation of synaptic vesicle recycling	1/72	26/18614	0.0959154	0.19029	0.127762	PPP3CB	1
BP	GO:1904353	regulation of telomere capping	1/72	26/18614	0.0959154	0.19029	0.127762	MAPK1	1
BP	GO:1905048	regulation of metallopeptidase activity	1/72	26/18614	0.0959154	0.19029	0.127762	STAT3	1
BP	GO:1905523	positive regulation of macrophage migration	1/72	26/18614	0.0959154	0.19029	0.127762	MAPK1	1
BP	GO:0001101	response to acid chemical	2/72	136/18614	0.0973719	0.193017	0.129593	PLEC/MYD88	2
BP	GO:0048568	embryonic organ development	4/72	453/18614	0.0983678	0.193316	0.129794	MAPK1/CASP8/AKT1/TP53	4
BP	GO:0003158	endothelium development	2/72	137/18614	0.0985762	0.193316	0.129794	TNFRSF1A/MYD88	2
BP	GO:0007498	mesoderm development	2/72	137/18614	0.0985762	0.193316	0.129794	ITGB1/PRKAR1A	2
BP	GO:0035270	endocrine system development	2/72	137/18614	0.0985762	0.193316	0.129794	MAPK1/AKT1	2
BP	GO:0002710	negative regulation of T cell mediated immunity	1/72	27/18614	0.0994173	0.193316	0.129794	PPP3CB	1
BP	GO:0009651	response to salt stress	1/72	27/18614	0.0994173	0.193316	0.129794	TP53	1
BP	GO:0010804	negative regulation of tumor necrosis factor-mediated signaling pathway	1/72	27/18614	0.0994173	0.193316	0.129794	XIAP	1
BP	GO:0010818	T cell chemotaxis	1/72	27/18614	0.0994173	0.193316	0.129794	PLEC	1
BP	GO:0010884	positive regulation of lipid storage	1/72	27/18614	0.0994173	0.193316	0.129794	NFKB1	1
BP	GO:0032753	positive regulation of interleukin-4 production	1/72	27/18614	0.0994173	0.193316	0.129794	IL1RAP	1
BP	GO:0034143	regulation of toll-like receptor 4 signaling pathway	1/72	27/18614	0.0994173	0.193316	0.129794	CD14	1
BP	GO:0034643	establishment of mitochondrion localization, microtubule-mediated	1/72	27/18614	0.0994173	0.193316	0.129794	MAPT	1
BP	GO:0036296	response to increased oxygen levels	1/72	27/18614	0.0994173	0.193316	0.129794	FAS	1
BP	GO:0042832	defense response to protozoan	1/72	27/18614	0.0994173	0.193316	0.129794	MYD88	1
BP	GO:0045815	transcription initiation-coupled chromatin remodeling	1/72	27/18614	0.0994173	0.193316	0.129794	TP53	1
BP	GO:0047497	mitochondrion transport along microtubule	1/72	27/18614	0.0994173	0.193316	0.129794	MAPT	1
BP	GO:0060259	regulation of feeding behavior	1/72	27/18614	0.0994173	0.193316	0.129794	STAT3	1
BP	GO:0070861	regulation of protein exit from endoplasmic reticulum	1/72	27/18614	0.0994173	0.193316	0.129794	BCAP31	1
BP	GO:0099560	synaptic membrane adhesion	1/72	27/18614	0.0994173	0.193316	0.129794	IL1RAP	1
BP	GO:1904357	negative regulation of telomere maintenance via telomere lengthening	1/72	27/18614	0.0994173	0.193316	0.129794	PARP1	1
BP	GO:1905564	positive regulation of vascular endothelial cell proliferation	1/72	27/18614	0.0994173	0.193316	0.129794	STAT3	1
BP	GO:2000108	positive regulation of leukocyte apoptotic process	1/72	27/18614	0.0994173	0.193316	0.129794	TP53	1
BP	GO:2000737	negative regulation of stem cell differentiation	1/72	27/18614	0.0994173	0.193316	0.129794	STAT3	1
BP	GO:0046887	positive regulation of hormone secretion	2/72	138/18614	0.0997848	0.19387	0.130165	PRKAR1A/PPP3CB	2
BP	GO:0034101	erythrocyte homeostasis	2/72	139/18614	0.100998	0.195902	0.13153	ACIN1/STAT3	2
BP	GO:1903322	positive regulation of protein modification by small protein conjugation or removal	2/72	139/18614	0.100998	0.195902	0.13153	PSMD10/XIAP	2
BP	GO:0022898	regulation of transmembrane transporter activity	3/72	289/18614	0.101433	0.196584	0.131988	RIPK1/ITGB1/PPP3CB	3
BP	GO:0007093	mitotic cell cycle checkpoint signaling	2/72	140/18614	0.102215	0.197159	0.132374	CHEK2/TP53	2
BP	GO:0050852	T cell receptor signaling pathway	2/72	140/18614	0.102215	0.197159	0.132374	MAPK1/RELA	2
BP	GO:0010758	regulation of macrophage chemotaxis	1/72	28/18614	0.102906	0.197159	0.132374	MAPK1	1
BP	GO:0010894	negative regulation of steroid biosynthetic process	1/72	28/18614	0.102906	0.197159	0.132374	NFKB1	1
BP	GO:0034063	stress granule assembly	1/72	28/18614	0.102906	0.197159	0.132374	MAPT	1
BP	GO:0036037	CD8-positive, alpha-beta T cell activation	1/72	28/18614	0.102906	0.197159	0.132374	IRF1	1
BP	GO:0042104	positive regulation of activated T cell proliferation	1/72	28/18614	0.102906	0.197159	0.132374	IL18	1
BP	GO:0045606	positive regulation of epidermal cell differentiation	1/72	28/18614	0.102906	0.197159	0.132374	SFN	1
BP	GO:0051156	glucose 6-phosphate metabolic process	1/72	28/18614	0.102906	0.197159	0.132374	TP53	1
BP	GO:0051873	killing by host of symbiont cells	1/72	28/18614	0.102906	0.197159	0.132374	MYD88	1
BP	GO:0060219	camera-type eye photoreceptor cell differentiation	1/72	28/18614	0.102906	0.197159	0.132374	STAT3	1
BP	GO:0098698	postsynaptic specialization assembly	1/72	28/18614	0.102906	0.197159	0.132374	IL1RAP	1
BP	GO:0150146	cell junction disassembly	1/72	28/18614	0.102906	0.197159	0.132374	ITGB1	1
BP	GO:1903672	positive regulation of sprouting angiogenesis	1/72	28/18614	0.102906	0.197159	0.132374	ITGA5	1
BP	GO:0031056	regulation of histone modification	2/72	141/18614	0.103436	0.198013	0.132947	LMNA/TP53	2
BP	GO:0019932	second-messenger-mediated signaling	3/72	292/18614	0.103807	0.198561	0.133315	BCAP31/MAPT/PPP3CB	3
BP	GO:0001562	response to protozoan	1/72	29/18614	0.106381	0.201352	0.135189	MYD88	1
BP	GO:0002052	positive regulation of neuroblast proliferation	1/72	29/18614	0.106381	0.201352	0.135189	ITGB1	1
BP	GO:0010800	positive regulation of peptidyl-threonine phosphorylation	1/72	29/18614	0.106381	0.201352	0.135189	MAPK1	1
BP	GO:0010955	negative regulation of protein processing	1/72	29/18614	0.106381	0.201352	0.135189	XIAP	1
BP	GO:0015813	L-glutamate transmembrane transport	1/72	29/18614	0.106381	0.201352	0.135189	ITGB1	1
BP	GO:0030878	thyroid gland development	1/72	29/18614	0.106381	0.201352	0.135189	MAPK1	1
BP	GO:0030970	retrograde protein transport, ER to cytosol	1/72	29/18614	0.106381	0.201352	0.135189	BCAP31	1
BP	GO:0031342	negative regulation of cell killing	1/72	29/18614	0.106381	0.201352	0.135189	PPP3CB	1
BP	GO:0061647	histone H3-K9 modification	1/72	29/18614	0.106381	0.201352	0.135189	LMNA	1
BP	GO:1903205	regulation of hydrogen peroxide-induced cell death	1/72	29/18614	0.106381	0.201352	0.135189	RIPK1	1
BP	GO:1903318	negative regulation of protein maturation	1/72	29/18614	0.106381	0.201352	0.135189	XIAP	1
BP	GO:1903513	endoplasmic reticulum to cytosol transport	1/72	29/18614	0.106381	0.201352	0.135189	BCAP31	1
BP	GO:1903649	regulation of cytoplasmic transport	1/72	29/18614	0.106381	0.201352	0.135189	MAPK1	1
BP	GO:0042552	myelination	2/72	144/18614	0.107123	0.202593	0.136022	PLEC/AKT1	2
BP	GO:0016064	immunoglobulin mediated immune response	2/72	145/18614	0.10836	0.204603	0.137371	MYD88/CSF2RB	2
BP	GO:0050671	positive regulation of lymphocyte proliferation	2/72	145/18614	0.10836	0.204603	0.137371	IL18/MYD88	2
BP	GO:0007272	ensheathment of neurons	2/72	146/18614	0.109601	0.20493	0.137591	PLEC/AKT1	2
BP	GO:0008366	axon ensheathment	2/72	146/18614	0.109601	0.20493	0.137591	PLEC/AKT1	2
BP	GO:0030177	positive regulation of Wnt signaling pathway	2/72	146/18614	0.109601	0.20493	0.137591	NFKB1/XIAP	2
BP	GO:0050714	positive regulation of protein secretion	2/72	146/18614	0.109601	0.20493	0.137591	PRKAR1A/PPP3CB	2
BP	GO:0002507	tolerance induction	1/72	30/18614	0.109843	0.20493	0.137591	IRAK3	1
BP	GO:0005979	regulation of glycogen biosynthetic process	1/72	30/18614	0.109843	0.20493	0.137591	AKT1	1
BP	GO:0010962	regulation of glucan biosynthetic process	1/72	30/18614	0.109843	0.20493	0.137591	AKT1	1
BP	GO:0032372	negative regulation of sterol transport	1/72	30/18614	0.109843	0.20493	0.137591	NFKB1	1
BP	GO:0032375	negative regulation of cholesterol transport	1/72	30/18614	0.109843	0.20493	0.137591	NFKB1	1
BP	GO:0035774	positive regulation of insulin secretion involved in cellular response to glucose stimulus	1/72	30/18614	0.109843	0.20493	0.137591	PPP3CB	1
BP	GO:0051938	L-glutamate import	1/72	30/18614	0.109843	0.20493	0.137591	ITGB1	1
BP	GO:0072539	T-helper 17 cell differentiation	1/72	30/18614	0.109843	0.20493	0.137591	STAT3	1
BP	GO:0090140	regulation of mitochondrial fission	1/72	30/18614	0.109843	0.20493	0.137591	MAPT	1
BP	GO:1902230	negative regulation of intrinsic apoptotic signaling pathway in response to DNA damage	1/72	30/18614	0.109843	0.20493	0.137591	BID	1
BP	GO:1902914	regulation of protein polyubiquitination	1/72	30/18614	0.109843	0.20493	0.137591	XIAP	1
BP	GO:0002687	positive regulation of leukocyte migration	2/72	147/18614	0.110846	0.206636	0.138737	MAPK1/IL1R1	2
BP	GO:0090092	regulation of transmembrane receptor protein serine/threonine kinase signaling pathway	3/72	301/18614	0.11106	0.20687	0.138894	PARP1/TP53/XIAP	3
BP	GO:0002705	positive regulation of leukocyte mediated immunity	2/72	148/18614	0.112094	0.207894	0.139581	IL1R1/IL18	2
BP	GO:0006119	oxidative phosphorylation	2/72	148/18614	0.112094	0.207894	0.139581	BID/CYCS	2
BP	GO:0019724	B cell mediated immunity	2/72	148/18614	0.112094	0.207894	0.139581	MYD88/CSF2RB	2
BP	GO:0032946	positive regulation of mononuclear cell proliferation	2/72	148/18614	0.112094	0.207894	0.139581	IL18/MYD88	2
BP	GO:0051054	positive regulation of DNA metabolic process	3/72	303/18614	0.112698	0.207894	0.139581	MAPK1/PARP1/AKT1	3
BP	GO:0001945	lymph vessel development	1/72	31/18614	0.113292	0.207894	0.139581	PPP3CB	1
BP	GO:0003299	muscle hypertrophy in response to stress	1/72	31/18614	0.113292	0.207894	0.139581	LMNA	1
BP	GO:0003309	type B pancreatic cell differentiation	1/72	31/18614	0.113292	0.207894	0.139581	AKT1	1
BP	GO:0008053	mitochondrial fusion	1/72	31/18614	0.113292	0.207894	0.139581	MCL1	1
BP	GO:0010464	regulation of mesenchymal cell proliferation	1/72	31/18614	0.113292	0.207894	0.139581	LMNA	1
BP	GO:0014887	cardiac muscle adaptation	1/72	31/18614	0.113292	0.207894	0.139581	LMNA	1
BP	GO:0014898	cardiac muscle hypertrophy in response to stress	1/72	31/18614	0.113292	0.207894	0.139581	LMNA	1
BP	GO:0032148	activation of protein kinase B activity	1/72	31/18614	0.113292	0.207894	0.139581	IL18	1
BP	GO:0045939	negative regulation of steroid metabolic process	1/72	31/18614	0.113292	0.207894	0.139581	NFKB1	1
BP	GO:0048873	homeostasis of number of cells within a tissue	1/72	31/18614	0.113292	0.207894	0.139581	XIAP	1
BP	GO:0051654	establishment of mitochondrion localization	1/72	31/18614	0.113292	0.207894	0.139581	MAPT	1
BP	GO:0060292	long-term synaptic depression	1/72	31/18614	0.113292	0.207894	0.139581	MAPT	1
BP	GO:0098901	regulation of cardiac muscle cell action potential	1/72	31/18614	0.113292	0.207894	0.139581	DSP	1
BP	GO:1900225	regulation of NLRP3 inflammasome complex assembly	1/72	31/18614	0.113292	0.207894	0.139581	MYD88	1
BP	GO:0061564	axon development	4/72	479/18614	0.114454	0.209862	0.140902	PAK2/ITGB1/MAPT/PPP3CB	4
BP	GO:0061351	neural precursor cell proliferation	2/72	150/18614	0.114602	0.20997	0.140975	ITGB1/TP53	2
BP	GO:0044839	cell cycle G2/M phase transition	2/72	151/18614	0.115862	0.212112	0.142413	CHEK2/TP53	2
BP	GO:0002862	negative regulation of inflammatory response to antigenic stimulus	1/72	32/18614	0.116727	0.212207	0.142477	PSMA1	1
BP	GO:0008156	negative regulation of DNA replication	1/72	32/18614	0.116727	0.212207	0.142477	TP53	1
BP	GO:0010165	response to X-ray	1/72	32/18614	0.116727	0.212207	0.142477	TP53	1
BP	GO:0010765	positive regulation of sodium ion transport	1/72	32/18614	0.116727	0.212207	0.142477	AKT1	1
BP	GO:0031116	positive regulation of microtubule polymerization	1/72	32/18614	0.116727	0.212207	0.142477	MAPT	1
BP	GO:0032770	positive regulation of monooxygenase activity	1/72	32/18614	0.116727	0.212207	0.142477	AKT1	1
BP	GO:0034694	response to prostaglandin	1/72	32/18614	0.116727	0.212207	0.142477	AKT1	1
BP	GO:0035456	response to interferon-beta	1/72	32/18614	0.116727	0.212207	0.142477	IRF1	1
BP	GO:0046825	regulation of protein export from nucleus	1/72	32/18614	0.116727	0.212207	0.142477	SFN	1
BP	GO:0051051	negative regulation of transport	4/72	483/18614	0.117027	0.212588	0.142733	TNFRSF1A/NFKB1/AKT1/PPP3CB	4
BP	GO:0007612	learning	2/72	152/18614	0.117125	0.212601	0.142741	ITGB1/PPP3CB	2
BP	GO:0006352	DNA-templated transcription initiation	2/72	153/18614	0.118392	0.214072	0.143729	NFKB1/TP53	2
BP	GO:0030183	B cell differentiation	2/72	153/18614	0.118392	0.214072	0.143729	ITGB1/TP53	2
BP	GO:0032368	regulation of lipid transport	2/72	153/18614	0.118392	0.214072	0.143729	NFKB1/AKT1	2
BP	GO:0034763	negative regulation of transmembrane transport	2/72	153/18614	0.118392	0.214072	0.143729	AKT1/PPP3CB	2
BP	GO:0046718	viral entry into host cell	2/72	153/18614	0.118392	0.214072	0.143729	ITGB1/ITGA5	2
BP	GO:0044270	cellular nitrogen compound catabolic process	4/72	486/18614	0.118974	0.21496	0.144325	APAF1/AKT1/MYD88/DFFB	4
BP	GO:0035148	tube formation	2/72	154/18614	0.119662	0.215156	0.144457	APAF1/YWHAZ	2
BP	GO:2001257	regulation of cation channel activity	2/72	154/18614	0.119662	0.215156	0.144457	ITGB1/PPP3CB	2
BP	GO:0002828	regulation of type 2 immune response	1/72	33/18614	0.12015	0.215156	0.144457	IL18	1
BP	GO:0030947	regulation of vascular endothelial growth factor receptor signaling pathway	1/72	33/18614	0.12015	0.215156	0.144457	ITGA5	1
BP	GO:0036474	cell death in response to hydrogen peroxide	1/72	33/18614	0.12015	0.215156	0.144457	RIPK1	1
BP	GO:0045684	positive regulation of epidermis development	1/72	33/18614	0.12015	0.215156	0.144457	SFN	1
BP	GO:0048147	negative regulation of fibroblast proliferation	1/72	33/18614	0.12015	0.215156	0.144457	TP53	1
BP	GO:0050901	leukocyte tethering or rolling	1/72	33/18614	0.12015	0.215156	0.144457	ITGB1	1
BP	GO:0051497	negative regulation of stress fiber assembly	1/72	33/18614	0.12015	0.215156	0.144457	PAK2	1
BP	GO:1904861	excitatory synapse assembly	1/72	33/18614	0.12015	0.215156	0.144457	IL1RAP	1
BP	GO:2000191	regulation of fatty acid transport	1/72	33/18614	0.12015	0.215156	0.144457	AKT1	1
BP	GO:0007162	negative regulation of cell adhesion	3/72	312/18614	0.120183	0.215156	0.144457	AKT1/IRF1/PRKAR1A	3
BP	GO:0046700	heterocycle catabolic process	4/72	488/18614	0.12028	0.215166	0.144464	APAF1/AKT1/MYD88/DFFB	4
BP	GO:0050770	regulation of axonogenesis	2/72	155/18614	0.120936	0.216006	0.145028	PAK2/MAPT	2
BP	GO:0090316	positive regulation of intracellular protein transport	2/72	155/18614	0.120936	0.216006	0.145028	SFN/BCAP31	2
BP	GO:0060070	canonical Wnt signaling pathway	3/72	313/18614	0.121026	0.216006	0.145028	NFKB1/KPNA1/XIAP	3
BP	GO:0030198	extracellular matrix organization	3/72	314/18614	0.121871	0.217061	0.145736	TNFRSF1A/ITGB1/GAS2	3
BP	GO:0000723	telomere maintenance	2/72	156/18614	0.122213	0.217061	0.145736	MAPK1/PARP1	2
BP	GO:0043062	extracellular structure organization	3/72	315/18614	0.122719	0.217061	0.145736	TNFRSF1A/ITGB1/GAS2	3
BP	GO:0007030	Golgi organization	2/72	157/18614	0.123493	0.217061	0.145736	MAPK1/YWHAZ	2
BP	GO:0030902	hindbrain development	2/72	157/18614	0.123493	0.217061	0.145736	ITGB1/TP53	2
BP	GO:0000132	establishment of mitotic spindle orientation	1/72	34/18614	0.123559	0.217061	0.145736	ITGB1	1
BP	GO:0009112	nucleobase metabolic process	1/72	34/18614	0.123559	0.217061	0.145736	MAPK1	1
BP	GO:0010661	positive regulation of muscle cell apoptotic process	1/72	34/18614	0.123559	0.217061	0.145736	TP53	1
BP	GO:0032212	positive regulation of telomere maintenance via telomerase	1/72	34/18614	0.123559	0.217061	0.145736	MAPK1	1
BP	GO:0043372	positive regulation of CD4-positive, alpha-beta T cell differentiation	1/72	34/18614	0.123559	0.217061	0.145736	IL18	1
BP	GO:0044546	NLRP3 inflammasome complex assembly	1/72	34/18614	0.123559	0.217061	0.145736	MYD88	1
BP	GO:0045648	positive regulation of erythrocyte differentiation	1/72	34/18614	0.123559	0.217061	0.145736	STAT3	1
BP	GO:0048265	response to pain	1/72	34/18614	0.123559	0.217061	0.145736	AKT1	1
BP	GO:0051973	positive regulation of telomerase activity	1/72	34/18614	0.123559	0.217061	0.145736	MAPK1	1
BP	GO:0060074	synapse maturation	1/72	34/18614	0.123559	0.217061	0.145736	YWHAZ	1
BP	GO:0086004	regulation of cardiac muscle cell contraction	1/72	34/18614	0.123559	0.217061	0.145736	DSP	1
BP	GO:0090322	regulation of superoxide metabolic process	1/72	34/18614	0.123559	0.217061	0.145736	MAPT	1
BP	GO:0099174	regulation of presynapse organization	1/72	34/18614	0.123559	0.217061	0.145736	IL1RAP	1
BP	GO:1901797	negative regulation of signal transduction by p53 class mediator	1/72	34/18614	0.123559	0.217061	0.145736	PSMD10	1
BP	GO:1902624	positive regulation of neutrophil migration	1/72	34/18614	0.123559	0.217061	0.145736	IL1R1	1
BP	GO:1905606	regulation of presynapse assembly	1/72	34/18614	0.123559	0.217061	0.145736	IL1RAP	1
BP	GO:0045229	external encapsulating structure organization	3/72	317/18614	0.12442	0.21841	0.146642	TNFRSF1A/ITGB1/GAS2	3
BP	GO:0016241	regulation of macroautophagy	2/72	159/18614	0.126064	0.22012	0.14779	AKT1/TP53	2
BP	GO:0002719	negative regulation of cytokine production involved in immune response	1/72	35/18614	0.126956	0.22012	0.14779	IRAK3	1
BP	GO:0018149	peptide cross-linking	1/72	35/18614	0.126956	0.22012	0.14779	DSP	1
BP	GO:0030212	hyaluronan metabolic process	1/72	35/18614	0.126956	0.22012	0.14779	NFKB1	1
BP	GO:0032205	negative regulation of telomere maintenance	1/72	35/18614	0.126956	0.22012	0.14779	PARP1	1
BP	GO:0032633	interleukin-4 production	1/72	35/18614	0.126956	0.22012	0.14779	IL1RAP	1
BP	GO:0032673	regulation of interleukin-4 production	1/72	35/18614	0.126956	0.22012	0.14779	IL1RAP	1
BP	GO:0033146	regulation of intracellular estrogen receptor signaling pathway	1/72	35/18614	0.126956	0.22012	0.14779	PARP1	1
BP	GO:0035633	maintenance of blood-brain barrier	1/72	35/18614	0.126956	0.22012	0.14779	ITGB1	1
BP	GO:0045773	positive regulation of axon extension	1/72	35/18614	0.126956	0.22012	0.14779	MAPT	1
BP	GO:0048333	mesodermal cell differentiation	1/72	35/18614	0.126956	0.22012	0.14779	ITGB1	1
BP	GO:0051354	negative regulation of oxidoreductase activity	1/72	35/18614	0.126956	0.22012	0.14779	NFKB1	1
BP	GO:0061081	positive regulation of myeloid leukocyte cytokine production involved in immune response	1/72	35/18614	0.126956	0.22012	0.14779	MYD88	1
BP	GO:0098810	neurotransmitter reuptake	1/72	35/18614	0.126956	0.22012	0.14779	ITGB1	1
BP	GO:1902253	regulation of intrinsic apoptotic signaling pathway by p53 class mediator	1/72	35/18614	0.126956	0.22012	0.14779	TP53	1
BP	GO:1905898	positive regulation of response to endoplasmic reticulum stress	1/72	35/18614	0.126956	0.22012	0.14779	BCAP31	1
BP	GO:0043414	macromolecule methylation	3/72	320/18614	0.126989	0.22012	0.14779	LMNA/PARP1/MYD88	3
BP	GO:0044409	entry into host	2/72	160/18614	0.127354	0.220428	0.147996	ITGB1/ITGA5	2
BP	GO:1905039	carboxylic acid transmembrane transport	2/72	160/18614	0.127354	0.220428	0.147996	ITGB1/AKT1	2
BP	GO:1902850	microtubule cytoskeleton organization involved in mitosis	2/72	161/18614	0.128647	0.222338	0.149279	CHEK2/ITGB1	2
BP	GO:1903825	organic acid transmembrane transport	2/72	161/18614	0.128647	0.222338	0.149279	ITGB1/AKT1	2
BP	GO:0016052	carbohydrate catabolic process	2/72	162/18614	0.129944	0.223126	0.149808	TP53/STAT3	2
BP	GO:0000423	mitophagy	1/72	36/18614	0.130339	0.223126	0.149808	TP53	1
BP	GO:0002068	glandular epithelial cell development	1/72	36/18614	0.130339	0.223126	0.149808	AKT1	1
BP	GO:0010613	positive regulation of cardiac muscle hypertrophy	1/72	36/18614	0.130339	0.223126	0.149808	PARP1	1
BP	GO:0030224	monocyte differentiation	1/72	36/18614	0.130339	0.223126	0.149808	ACIN1	1
BP	GO:0031112	positive regulation of microtubule polymerization or depolymerization	1/72	36/18614	0.130339	0.223126	0.149808	MAPT	1
BP	GO:0032232	negative regulation of actin filament bundle assembly	1/72	36/18614	0.130339	0.223126	0.149808	PAK2	1
BP	GO:0045589	regulation of regulatory T cell differentiation	1/72	36/18614	0.130339	0.223126	0.149808	IRF1	1
BP	GO:0046320	regulation of fatty acid oxidation	1/72	36/18614	0.130339	0.223126	0.149808	AKT1	1
BP	GO:0060218	hematopoietic stem cell differentiation	1/72	36/18614	0.130339	0.223126	0.149808	TP53	1
BP	GO:0070873	regulation of glycogen metabolic process	1/72	36/18614	0.130339	0.223126	0.149808	AKT1	1
BP	GO:0086005	ventricular cardiac muscle cell action potential	1/72	36/18614	0.130339	0.223126	0.149808	DSP	1
BP	GO:0140632	inflammasome complex assembly	1/72	36/18614	0.130339	0.223126	0.149808	MYD88	1
BP	GO:0032409	regulation of transporter activity	3/72	324/18614	0.130444	0.223142	0.149819	RIPK1/ITGB1/PPP3CB	3
BP	GO:0050796	regulation of insulin secretion	2/72	163/18614	0.131244	0.224347	0.150628	PRKAR1A/PPP3CB	2
BP	GO:0051251	positive regulation of lymphocyte activation	3/72	327/18614	0.133057	0.226468	0.152052	AKT1/IL18/MYD88	3
BP	GO:0001941	postsynaptic membrane organization	1/72	37/18614	0.133709	0.226468	0.152052	FNTA	1
BP	GO:0009303	rRNA transcription	1/72	37/18614	0.133709	0.226468	0.152052	TP53	1
BP	GO:0014742	positive regulation of muscle hypertrophy	1/72	37/18614	0.133709	0.226468	0.152052	PARP1	1
BP	GO:0035883	enteroendocrine cell differentiation	1/72	37/18614	0.133709	0.226468	0.152052	AKT1	1
BP	GO:0045746	negative regulation of Notch signaling pathway	1/72	37/18614	0.133709	0.226468	0.152052	AKT1	1
BP	GO:0046326	positive regulation of glucose import	1/72	37/18614	0.133709	0.226468	0.152052	AKT1	1
BP	GO:0070536	protein K63-linked deubiquitination	1/72	37/18614	0.133709	0.226468	0.152052	PSMD14	1
BP	GO:0097345	mitochondrial outer membrane permeabilization	1/72	37/18614	0.133709	0.226468	0.152052	BID	1
BP	GO:1903146	regulation of autophagy of mitochondrion	1/72	37/18614	0.133709	0.226468	0.152052	TP53	1
BP	GO:1904358	positive regulation of telomere maintenance via telomere lengthening	1/72	37/18614	0.133709	0.226468	0.152052	MAPK1	1
BP	GO:2000279	negative regulation of DNA biosynthetic process	1/72	37/18614	0.133709	0.226468	0.152052	TP53	1
BP	GO:0007519	skeletal muscle tissue development	2/72	165/18614	0.133852	0.226468	0.152052	PLEC/PPP3CB	2
BP	GO:0048639	positive regulation of developmental growth	2/72	165/18614	0.133852	0.226468	0.152052	AKT1/MAPT	2
BP	GO:0048638	regulation of developmental growth	3/72	328/18614	0.133932	0.226468	0.152052	AKT1/STAT3/MAPT	3
BP	GO:0003205	cardiac chamber development	2/72	166/18614	0.135161	0.228218	0.153227	TP53/DSP	2
BP	GO:0030856	regulation of epithelial cell differentiation	2/72	166/18614	0.135161	0.228218	0.153227	SFN/TNFRSF1A	2
BP	GO:0009595	detection of biotic stimulus	1/72	38/18614	0.137067	0.229947	0.154388	LY96	1
BP	GO:0030808	regulation of nucleotide biosynthetic process	1/72	38/18614	0.137067	0.229947	0.154388	PARP1	1
BP	GO:0032728	positive regulation of interferon-beta production	1/72	38/18614	0.137067	0.229947	0.154388	IRF1	1
BP	GO:0043368	positive T cell selection	1/72	38/18614	0.137067	0.229947	0.154388	STAT3	1
BP	GO:0043618	regulation of transcription from RNA polymerase II promoter in response to stress	1/72	38/18614	0.137067	0.229947	0.154388	TP53	1
BP	GO:0051385	response to mineralocorticoid	1/72	38/18614	0.137067	0.229947	0.154388	PARP1	1
BP	GO:0097106	postsynaptic density organization	1/72	38/18614	0.137067	0.229947	0.154388	IL1RAP	1
BP	GO:1900371	regulation of purine nucleotide biosynthetic process	1/72	38/18614	0.137067	0.229947	0.154388	PARP1	1
BP	GO:1902229	regulation of intrinsic apoptotic signaling pathway in response to DNA damage	1/72	38/18614	0.137067	0.229947	0.154388	BID	1
BP	GO:0006310	DNA recombination	3/72	332/18614	0.137453	0.230265	0.154601	PARP1/PSMD14/KPNA1	3
BP	GO:0032386	regulation of intracellular transport	3/72	332/18614	0.137453	0.230265	0.154601	MAPK1/SFN/BCAP31	3
BP	GO:0051250	negative regulation of lymphocyte activation	2/72	168/18614	0.137787	0.230661	0.154867	IRF1/PRKAR1A	2
BP	GO:0007568	aging	2/72	169/18614	0.139105	0.2327	0.156236	IRAK1/APAF1	2
BP	GO:0003016	respiratory system process	1/72	39/18614	0.140412	0.233246	0.156603	YWHAZ	1
BP	GO:0032350	regulation of hormone metabolic process	1/72	39/18614	0.140412	0.233246	0.156603	NFKB1	1
BP	GO:0040001	establishment of mitotic spindle localization	1/72	39/18614	0.140412	0.233246	0.156603	ITGB1	1
BP	GO:0043403	skeletal muscle tissue regeneration	1/72	39/18614	0.140412	0.233246	0.156603	KPNA1	1
BP	GO:0045066	regulatory T cell differentiation	1/72	39/18614	0.140412	0.233246	0.156603	IRF1	1
BP	GO:0060251	regulation of glial cell proliferation	1/72	39/18614	0.140412	0.233246	0.156603	TP53	1
BP	GO:0060390	regulation of SMAD protein signal transduction	1/72	39/18614	0.140412	0.233246	0.156603	PARP1	1
BP	GO:0070232	regulation of T cell apoptotic process	1/72	39/18614	0.140412	0.233246	0.156603	TP53	1
BP	GO:1905168	positive regulation of double-strand break repair via homologous recombination	1/72	39/18614	0.140412	0.233246	0.156603	PARP1	1
BP	GO:0007009	plasma membrane organization	2/72	170/18614	0.140425	0.233246	0.156603	PLEC/AKT1	2
BP	GO:0000724	double-strand break repair via homologous recombination	2/72	171/18614	0.141748	0.235111	0.157855	PARP1/PSMD14	2
BP	GO:0002262	myeloid cell homeostasis	2/72	171/18614	0.141748	0.235111	0.157855	ACIN1/STAT3	2
BP	GO:0030111	regulation of Wnt signaling pathway	3/72	338/18614	0.142794	0.235591	0.158177	NFKB1/KPNA1/XIAP	3
BP	GO:0010970	transport along microtubule	2/72	172/18614	0.143074	0.235591	0.158177	DYNLL1/MAPT	2
BP	GO:0000266	mitochondrial fission	1/72	40/18614	0.143743	0.235591	0.158177	MAPT	1
BP	GO:0016233	telomere capping	1/72	40/18614	0.143743	0.235591	0.158177	MAPK1	1
BP	GO:0018023	peptidyl-lysine trimethylation	1/72	40/18614	0.143743	0.235591	0.158177	LMNA	1
BP	GO:0030866	cortical actin cytoskeleton organization	1/72	40/18614	0.143743	0.235591	0.158177	PLEC	1
BP	GO:0031063	regulation of histone deacetylation	1/72	40/18614	0.143743	0.235591	0.158177	TP53	1
BP	GO:0032506	cytokinetic process	1/72	40/18614	0.143743	0.235591	0.158177	PLEC	1
BP	GO:0042092	type 2 immune response	1/72	40/18614	0.143743	0.235591	0.158177	IL18	1
BP	GO:0042755	eating behavior	1/72	40/18614	0.143743	0.235591	0.158177	STAT3	1
BP	GO:0045922	negative regulation of fatty acid metabolic process	1/72	40/18614	0.143743	0.235591	0.158177	AKT1	1
BP	GO:0050850	positive regulation of calcium-mediated signaling	1/72	40/18614	0.143743	0.235591	0.158177	PPP3CB	1
BP	GO:0070884	regulation of calcineurin-NFAT signaling cascade	1/72	40/18614	0.143743	0.235591	0.158177	PPP3CB	1
BP	GO:0099068	postsynapse assembly	1/72	40/18614	0.143743	0.235591	0.158177	IL1RAP	1
BP	GO:0140448	signaling receptor ligand precursor processing	1/72	40/18614	0.143743	0.235591	0.158177	CASP1	1
BP	GO:1901031	regulation of response to reactive oxygen species	1/72	40/18614	0.143743	0.235591	0.158177	RIPK1	1
BP	GO:1903115	regulation of actin filament-based movement	1/72	40/18614	0.143743	0.235591	0.158177	DSP	1
BP	GO:0002691	regulation of cellular extravasation	1/72	41/18614	0.147063	0.239035	0.160489	IL1R1	1
BP	GO:0019432	triglyceride biosynthetic process	1/72	41/18614	0.147063	0.239035	0.160489	SIK1	1
BP	GO:0031062	positive regulation of histone methylation	1/72	41/18614	0.147063	0.239035	0.160489	LMNA	1
BP	GO:0048246	macrophage chemotaxis	1/72	41/18614	0.147063	0.239035	0.160489	MAPK1	1
BP	GO:0051294	establishment of spindle orientation	1/72	41/18614	0.147063	0.239035	0.160489	ITGB1	1
BP	GO:0072595	maintenance of protein localization in organelle	1/72	41/18614	0.147063	0.239035	0.160489	AKT1	1
BP	GO:0106056	regulation of calcineurin-mediated signaling	1/72	41/18614	0.147063	0.239035	0.160489	PPP3CB	1
BP	GO:0150077	regulation of neuroinflammatory response	1/72	41/18614	0.147063	0.239035	0.160489	IL18	1
BP	GO:1901223	negative regulation of NIK/NF-kappaB signaling	1/72	41/18614	0.147063	0.239035	0.160489	RELA	1
BP	GO:1902742	apoptotic process involved in development	1/72	41/18614	0.147063	0.239035	0.160489	TNFRSF1A	1
BP	GO:0000725	recombinational repair	2/72	175/18614	0.147067	0.239035	0.160489	PARP1/PSMD14	2
BP	GO:1905475	regulation of protein localization to membrane	2/72	175/18614	0.147067	0.239035	0.160489	ITGB1/AKT1	2
BP	GO:0019216	regulation of lipid metabolic process	3/72	344/18614	0.148204	0.240717	0.161619	NFKB1/AKT1/SIK1	3
BP	GO:0090287	regulation of cellular response to growth factor stimulus	3/72	345/18614	0.149113	0.242025	0.162497	TP53/ITGA5/XIAP	3
BP	GO:0019320	hexose catabolic process	1/72	42/18614	0.150369	0.242055	0.162517	TP53	1
BP	GO:0032733	positive regulation of interleukin-10 production	1/72	42/18614	0.150369	0.242055	0.162517	STAT3	1
BP	GO:0043551	regulation of phosphatidylinositol 3-kinase activity	1/72	42/18614	0.150369	0.242055	0.162517	PIK3R5	1
BP	GO:0045429	positive regulation of nitric oxide biosynthetic process	1/72	42/18614	0.150369	0.242055	0.162517	AKT1	1
BP	GO:0045622	regulation of T-helper cell differentiation	1/72	42/18614	0.150369	0.242055	0.162517	IL18	1
BP	GO:0050999	regulation of nitric-oxide synthase activity	1/72	42/18614	0.150369	0.242055	0.162517	AKT1	1
BP	GO:0055090	acylglycerol homeostasis	1/72	42/18614	0.150369	0.242055	0.162517	IL18	1
BP	GO:0070328	triglyceride homeostasis	1/72	42/18614	0.150369	0.242055	0.162517	IL18	1
BP	GO:0086091	regulation of heart rate by cardiac conduction	1/72	42/18614	0.150369	0.242055	0.162517	DSP	1
BP	GO:0090207	regulation of triglyceride metabolic process	1/72	42/18614	0.150369	0.242055	0.162517	SIK1	1
BP	GO:1901020	negative regulation of calcium ion transmembrane transporter activity	1/72	42/18614	0.150369	0.242055	0.162517	PPP3CB	1
BP	GO:2000008	regulation of protein localization to cell surface	1/72	42/18614	0.150369	0.242055	0.162517	AKT1	1
BP	GO:0051235	maintenance of location	3/72	347/18614	0.150935	0.242799	0.163017	NFKB1/AKT1/PSMD10	3
BP	GO:0060538	skeletal muscle organ development	2/72	178/18614	0.151083	0.242871	0.163065	PLEC/PPP3CB	2
BP	GO:0001659	temperature homeostasis	2/72	179/18614	0.152427	0.24435	0.164058	IL18/STAT3	2
BP	GO:0043534	blood vessel endothelial cell migration	2/72	179/18614	0.152427	0.24435	0.164058	ITGB1/AKT1	2
BP	GO:0042886	amide transport	3/72	349/18614	0.152764	0.24435	0.164058	ITGB1/PRKAR1A/PPP3CB	3
BP	GO:0045765	regulation of angiogenesis	3/72	349/18614	0.152764	0.24435	0.164058	ITGB1/STAT3/ITGA5	3
BP	GO:0003176	aortic valve development	1/72	43/18614	0.153663	0.24435	0.164058	TNFRSF1A	1
BP	GO:0006739	NADP metabolic process	1/72	43/18614	0.153663	0.24435	0.164058	TP53	1
BP	GO:0006775	fat-soluble vitamin metabolic process	1/72	43/18614	0.153663	0.24435	0.164058	NFKB1	1
BP	GO:0010463	mesenchymal cell proliferation	1/72	43/18614	0.153663	0.24435	0.164058	LMNA	1
BP	GO:0010907	positive regulation of glucose metabolic process	1/72	43/18614	0.153663	0.24435	0.164058	AKT1	1
BP	GO:0014002	astrocyte development	1/72	43/18614	0.153663	0.24435	0.164058	MAPT	1
BP	GO:0032814	regulation of natural killer cell activation	1/72	43/18614	0.153663	0.24435	0.164058	IL18	1
BP	GO:0042554	superoxide anion generation	1/72	43/18614	0.153663	0.24435	0.164058	MAPT	1
BP	GO:0051954	positive regulation of amine transport	1/72	43/18614	0.153663	0.24435	0.164058	ITGB1	1
BP	GO:0071364	cellular response to epidermal growth factor stimulus	1/72	43/18614	0.153663	0.24435	0.164058	AKT1	1
BP	GO:1902110	positive regulation of mitochondrial membrane permeability involved in apoptotic process	1/72	43/18614	0.153663	0.24435	0.164058	BID	1
BP	GO:0035265	organ growth	2/72	180/18614	0.153773	0.24435	0.164058	AKT1/PRKAR1A	2
BP	GO:0045580	regulation of T cell differentiation	2/72	180/18614	0.153773	0.24435	0.164058	IL18/IRF1	2
BP	GO:0006479	protein methylation	2/72	182/18614	0.156473	0.246717	0.165647	LMNA/MYD88	2
BP	GO:0008213	protein alkylation	2/72	182/18614	0.156473	0.246717	0.165647	LMNA/MYD88	2
BP	GO:1905952	regulation of lipid localization	2/72	182/18614	0.156473	0.246717	0.165647	NFKB1/AKT1	2
BP	GO:0001709	cell fate determination	1/72	44/18614	0.156944	0.246717	0.165647	MCL1	1
BP	GO:0010828	positive regulation of glucose transmembrane transport	1/72	44/18614	0.156944	0.246717	0.165647	AKT1	1
BP	GO:0021762	substantia nigra development	1/72	44/18614	0.156944	0.246717	0.165647	DYNLL1	1
BP	GO:0044275	cellular carbohydrate catabolic process	1/72	44/18614	0.156944	0.246717	0.165647	TP53	1
BP	GO:0045022	early endosome to late endosome transport	1/72	44/18614	0.156944	0.246717	0.165647	MAPK1	1
BP	GO:0050856	regulation of T cell receptor signaling pathway	1/72	44/18614	0.156944	0.246717	0.165647	RELA	1
BP	GO:0051602	response to electrical stimulus	1/72	44/18614	0.156944	0.246717	0.165647	CD14	1
BP	GO:0051955	regulation of amino acid transport	1/72	44/18614	0.156944	0.246717	0.165647	ITGB1	1
BP	GO:0072538	T-helper 17 type immune response	1/72	44/18614	0.156944	0.246717	0.165647	STAT3	1
BP	GO:0099084	postsynaptic specialization organization	1/72	44/18614	0.156944	0.246717	0.165647	IL1RAP	1
BP	GO:1904407	positive regulation of nitric oxide metabolic process	1/72	44/18614	0.156944	0.246717	0.165647	AKT1	1
BP	GO:1905521	regulation of macrophage migration	1/72	44/18614	0.156944	0.246717	0.165647	MAPK1	1
BP	GO:2000516	positive regulation of CD4-positive, alpha-beta T cell activation	1/72	44/18614	0.156944	0.246717	0.165647	IL18	1
BP	GO:0045787	positive regulation of cell cycle	3/72	354/18614	0.157369	0.247219	0.165985	CHEK2/AKT1/PSMD10	3
BP	GO:0043409	negative regulation of MAPK cascade	2/72	183/18614	0.157826	0.247771	0.166355	PSMD10/IRAK3	2
BP	GO:1901342	regulation of vasculature development	3/72	355/18614	0.158296	0.248342	0.166738	ITGB1/STAT3/ITGA5	3
BP	GO:0001504	neurotransmitter uptake	1/72	45/18614	0.160213	0.249185	0.167304	ITGB1	1
BP	GO:0005978	glycogen biosynthetic process	1/72	45/18614	0.160213	0.249185	0.167304	AKT1	1
BP	GO:0009250	glucan biosynthetic process	1/72	45/18614	0.160213	0.249185	0.167304	AKT1	1
BP	GO:0010799	regulation of peptidyl-threonine phosphorylation	1/72	45/18614	0.160213	0.249185	0.167304	MAPK1	1
BP	GO:0014014	negative regulation of gliogenesis	1/72	45/18614	0.160213	0.249185	0.167304	TP53	1
BP	GO:0030574	collagen catabolic process	1/72	45/18614	0.160213	0.249185	0.167304	ITGB1	1
BP	GO:0031295	T cell costimulation	1/72	45/18614	0.160213	0.249185	0.167304	AKT1	1
BP	GO:0033173	calcineurin-NFAT signaling cascade	1/72	45/18614	0.160213	0.249185	0.167304	PPP3CB	1
BP	GO:0060443	mammary gland morphogenesis	1/72	45/18614	0.160213	0.249185	0.167304	NFKB1	1
BP	GO:0062208	positive regulation of pattern recognition receptor signaling pathway	1/72	45/18614	0.160213	0.249185	0.167304	CD14	1
BP	GO:0097009	energy homeostasis	1/72	45/18614	0.160213	0.249185	0.167304	STAT3	1
BP	GO:1901021	positive regulation of calcium ion transmembrane transporter activity	1/72	45/18614	0.160213	0.249185	0.167304	PPP3CB	1
BP	GO:1902686	mitochondrial outer membrane permeabilization involved in programmed cell death	1/72	45/18614	0.160213	0.249185	0.167304	BID	1
BP	GO:0001936	regulation of endothelial cell proliferation	2/72	185/18614	0.160539	0.249361	0.167423	AKT1/STAT3	2
BP	GO:0044000	movement in host	2/72	185/18614	0.160539	0.249361	0.167423	ITGB1/ITGA5	2
BP	GO:0030324	lung development	2/72	186/18614	0.161899	0.251307	0.168729	MAPK1/YWHAZ	2
BP	GO:0031589	cell-substrate adhesion	3/72	359/18614	0.162018	0.251326	0.168742	ITGB1/ITGA5/TRPM7	3
BP	GO:0032200	telomere organization	2/72	187/18614	0.163261	0.251747	0.169024	MAPK1/PARP1	2
BP	GO:0003254	regulation of membrane depolarization	1/72	46/18614	0.163469	0.251747	0.169024	PARP1	1
BP	GO:0008038	neuron recognition	1/72	46/18614	0.163469	0.251747	0.169024	YWHAZ	1
BP	GO:0010712	regulation of collagen metabolic process	1/72	46/18614	0.163469	0.251747	0.169024	ITGB1	1
BP	GO:0010830	regulation of myotube differentiation	1/72	46/18614	0.163469	0.251747	0.169024	SIK1	1
BP	GO:0031297	replication fork processing	1/72	46/18614	0.163469	0.251747	0.169024	PARP1	1
BP	GO:0042789	mRNA transcription by RNA polymerase II	1/72	46/18614	0.163469	0.251747	0.169024	STAT3	1
BP	GO:0044788	modulation by host of viral process	1/72	46/18614	0.163469	0.251747	0.169024	PSMC3	1
BP	GO:0055010	ventricular cardiac muscle tissue morphogenesis	1/72	46/18614	0.163469	0.251747	0.169024	DSP	1
BP	GO:2000273	positive regulation of signaling receptor activity	1/72	46/18614	0.163469	0.251747	0.169024	ITGB1	1
BP	GO:2001222	regulation of neuron migration	1/72	46/18614	0.163469	0.251747	0.169024	STAT3	1
BP	GO:0000075	cell cycle checkpoint signaling	2/72	188/18614	0.164625	0.253361	0.170108	CHEK2/TP53	2
BP	GO:0071466	cellular response to xenobiotic stimulus	2/72	189/18614	0.165991	0.25391	0.170477	CHEK2/TP53	2
BP	GO:0001754	eye photoreceptor cell differentiation	1/72	47/18614	0.166713	0.25391	0.170477	STAT3	1
BP	GO:0001774	microglial cell activation	1/72	47/18614	0.166713	0.25391	0.170477	MAPT	1
BP	GO:0002701	negative regulation of production of molecular mediator of immune response	1/72	47/18614	0.166713	0.25391	0.170477	IRAK3	1
BP	GO:0002861	regulation of inflammatory response to antigenic stimulus	1/72	47/18614	0.166713	0.25391	0.170477	PSMA1	1
BP	GO:0006984	ER-nucleus signaling pathway	1/72	47/18614	0.166713	0.25391	0.170477	TP53	1
BP	GO:0010837	regulation of keratinocyte proliferation	1/72	47/18614	0.166713	0.25391	0.170477	SFN	1
BP	GO:0031018	endocrine pancreas development	1/72	47/18614	0.166713	0.25391	0.170477	AKT1	1
BP	GO:0031294	lymphocyte costimulation	1/72	47/18614	0.166713	0.25391	0.170477	AKT1	1
BP	GO:0042073	intraciliary transport	1/72	47/18614	0.166713	0.25391	0.170477	DYNLL1	1
BP	GO:0045601	regulation of endothelial cell differentiation	1/72	47/18614	0.166713	0.25391	0.170477	TNFRSF1A	1
BP	GO:0045646	regulation of erythrocyte differentiation	1/72	47/18614	0.166713	0.25391	0.170477	STAT3	1
BP	GO:0098927	vesicle-mediated transport between endosomal compartments	1/72	47/18614	0.166713	0.25391	0.170477	MAPK1	1
BP	GO:1901385	regulation of voltage-gated calcium channel activity	1/72	47/18614	0.166713	0.25391	0.170477	PPP3CB	1
BP	GO:1901976	regulation of cell cycle checkpoint	1/72	47/18614	0.166713	0.25391	0.170477	CHEK2	1
BP	GO:1905314	semi-lunar valve development	1/72	47/18614	0.166713	0.25391	0.170477	TNFRSF1A	1
BP	GO:0030323	respiratory tube development	2/72	190/18614	0.16736	0.25473	0.171027	MAPK1/YWHAZ	2
BP	GO:0032259	methylation	3/72	365/18614	0.167651	0.255008	0.171214	LMNA/PARP1/MYD88	3
BP	GO:0006110	regulation of glycolytic process	1/72	48/18614	0.169944	0.256666	0.172327	STAT3	1
BP	GO:0007520	myoblast fusion	1/72	48/18614	0.169944	0.256666	0.172327	ITGB1	1
BP	GO:0008542	visual learning	1/72	48/18614	0.169944	0.256666	0.172327	ITGB1	1
BP	GO:0014075	response to amine	1/72	48/18614	0.169944	0.256666	0.172327	MYD88	1
BP	GO:0030865	cortical cytoskeleton organization	1/72	48/18614	0.169944	0.256666	0.172327	PLEC	1
BP	GO:0031641	regulation of myelination	1/72	48/18614	0.169944	0.256666	0.172327	AKT1	1
BP	GO:0032527	protein exit from endoplasmic reticulum	1/72	48/18614	0.169944	0.256666	0.172327	BCAP31	1
BP	GO:0035987	endodermal cell differentiation	1/72	48/18614	0.169944	0.256666	0.172327	ITGA5	1
BP	GO:0045747	positive regulation of Notch signaling pathway	1/72	48/18614	0.169944	0.256666	0.172327	STAT3	1
BP	GO:0048538	thymus development	1/72	48/18614	0.169944	0.256666	0.172327	MAPK1	1
BP	GO:1902003	regulation of amyloid-beta formation	1/72	48/18614	0.169944	0.256666	0.172327	RELA	1
BP	GO:0090276	regulation of peptide hormone secretion	2/72	192/18614	0.170102	0.25674	0.172376	PRKAR1A/PPP3CB	2
BP	GO:0045664	regulation of neuron differentiation	2/72	194/18614	0.172853	0.258863	0.173802	ITGB1/YWHAG	2
BP	GO:1901991	negative regulation of mitotic cell cycle phase transition	2/72	194/18614	0.172853	0.258863	0.173802	CHEK2/TP53	2
BP	GO:0007528	neuromuscular junction development	1/72	49/18614	0.173163	0.258863	0.173802	FNTA	1
BP	GO:0010043	response to zinc ion	1/72	49/18614	0.173163	0.258863	0.173802	PARP1	1
BP	GO:0010665	regulation of cardiac muscle cell apoptotic process	1/72	49/18614	0.173163	0.258863	0.173802	TP53	1
BP	GO:0019884	antigen processing and presentation of exogenous antigen	1/72	49/18614	0.173163	0.258863	0.173802	PSME1	1
BP	GO:0032892	positive regulation of organic acid transport	1/72	49/18614	0.173163	0.258863	0.173802	ITGB1	1
BP	GO:0042149	cellular response to glucose starvation	1/72	49/18614	0.173163	0.258863	0.173802	TP53	1
BP	GO:0043114	regulation of vascular permeability	1/72	49/18614	0.173163	0.258863	0.173802	PLEC	1
BP	GO:0046460	neutral lipid biosynthetic process	1/72	49/18614	0.173163	0.258863	0.173802	SIK1	1
BP	GO:0046463	acylglycerol biosynthetic process	1/72	49/18614	0.173163	0.258863	0.173802	SIK1	1
BP	GO:0046580	negative regulation of Ras protein signal transduction	1/72	49/18614	0.173163	0.258863	0.173802	ITGB1	1
BP	GO:0071470	cellular response to osmotic stress	1/72	49/18614	0.173163	0.258863	0.173802	CASP1	1
BP	GO:0097720	calcineurin-mediated signaling	1/72	49/18614	0.173163	0.258863	0.173802	PPP3CB	1
BP	GO:0099054	presynapse assembly	1/72	49/18614	0.173163	0.258863	0.173802	IL1RAP	1
BP	GO:0002791	regulation of peptide secretion	2/72	195/18614	0.174231	0.260127	0.174651	PRKAR1A/PPP3CB	2
BP	GO:0043488	regulation of mRNA stability	2/72	195/18614	0.174231	0.260127	0.174651	AKT1/MYD88	2
BP	GO:0009060	aerobic respiration	2/72	196/18614	0.17561	0.261822	0.175789	BID/CYCS	2
BP	GO:0001914	regulation of T cell mediated cytotoxicity	1/72	50/18614	0.17637	0.261822	0.175789	PPP3CB	1
BP	GO:0002066	columnar/cuboidal epithelial cell development	1/72	50/18614	0.17637	0.261822	0.175789	AKT1	1
BP	GO:0006692	prostanoid metabolic process	1/72	50/18614	0.17637	0.261822	0.175789	TNFRSF1A	1
BP	GO:0006693	prostaglandin metabolic process	1/72	50/18614	0.17637	0.261822	0.175789	TNFRSF1A	1
BP	GO:0045581	negative regulation of T cell differentiation	1/72	50/18614	0.17637	0.261822	0.175789	IRF1	1
BP	GO:0046365	monosaccharide catabolic process	1/72	50/18614	0.17637	0.261822	0.175789	TP53	1
BP	GO:1903747	regulation of establishment of protein localization to mitochondrion	1/72	50/18614	0.17637	0.261822	0.175789	MAPT	1
BP	GO:2000378	negative regulation of reactive oxygen species metabolic process	1/72	50/18614	0.17637	0.261822	0.175789	TP53	1
BP	GO:0030073	insulin secretion	2/72	197/18614	0.176992	0.262248	0.176075	PRKAR1A/PPP3CB	2
BP	GO:0032388	positive regulation of intracellular transport	2/72	197/18614	0.176992	0.262248	0.176075	SFN/BCAP31	2
BP	GO:0090087	regulation of peptide transport	2/72	197/18614	0.176992	0.262248	0.176075	PRKAR1A/PPP3CB	2
BP	GO:0071897	DNA biosynthetic process	2/72	198/18614	0.178376	0.264131	0.177339	MAPK1/TP53	2
BP	GO:0002696	positive regulation of leukocyte activation	3/72	377/18614	0.17909	0.264556	0.177624	AKT1/IL18/MYD88	3
BP	GO:0006111	regulation of gluconeogenesis	1/72	51/18614	0.179564	0.264556	0.177624	SIK1	1
BP	GO:0010662	regulation of striated muscle cell apoptotic process	1/72	51/18614	0.179564	0.264556	0.177624	TP53	1
BP	GO:0019083	viral transcription	1/72	51/18614	0.179564	0.264556	0.177624	PSMC3	1
BP	GO:0043113	receptor clustering	1/72	51/18614	0.179564	0.264556	0.177624	FNTA	1
BP	GO:0045058	T cell selection	1/72	51/18614	0.179564	0.264556	0.177624	STAT3	1
BP	GO:0051646	mitochondrion localization	1/72	51/18614	0.179564	0.264556	0.177624	MAPT	1
BP	GO:0061178	regulation of insulin secretion involved in cellular response to glucose stimulus	1/72	51/18614	0.179564	0.264556	0.177624	PPP3CB	1
BP	GO:0001935	endothelial cell proliferation	2/72	201/18614	0.182536	0.267398	0.179533	AKT1/STAT3	2
BP	GO:0007157	heterophilic cell-cell adhesion via plasma membrane cell adhesion molecules	1/72	52/18614	0.182747	0.267398	0.179533	ITGA5	1
BP	GO:0022602	ovulation cycle process	1/72	52/18614	0.182747	0.267398	0.179533	GAS2	1
BP	GO:0046622	positive regulation of organ growth	1/72	52/18614	0.182747	0.267398	0.179533	AKT1	1
BP	GO:0046638	positive regulation of alpha-beta T cell differentiation	1/72	52/18614	0.182747	0.267398	0.179533	IL18	1
BP	GO:0060324	face development	1/72	52/18614	0.182747	0.267398	0.179533	MAPK1	1
BP	GO:0060425	lung morphogenesis	1/72	52/18614	0.182747	0.267398	0.179533	MAPK1	1
BP	GO:0089718	amino acid import across plasma membrane	1/72	52/18614	0.182747	0.267398	0.179533	ITGB1	1
BP	GO:0101023	vascular endothelial cell proliferation	1/72	52/18614	0.182747	0.267398	0.179533	STAT3	1
BP	GO:1905562	regulation of vascular endothelial cell proliferation	1/72	52/18614	0.182747	0.267398	0.179533	STAT3	1
BP	GO:2000677	regulation of transcription regulatory region DNA binding	1/72	52/18614	0.182747	0.267398	0.179533	PARP1	1
BP	GO:0050767	regulation of neurogenesis	3/72	381/18614	0.18295	0.267529	0.179621	ITGB1/TP53/MAPT	3
BP	GO:0002695	negative regulation of leukocyte activation	2/72	202/18614	0.183926	0.268789	0.180467	IRF1/PRKAR1A	2
BP	GO:0010883	regulation of lipid storage	1/72	53/18614	0.185917	0.270854	0.181853	NFKB1	1
BP	GO:0032210	regulation of telomere maintenance via telomerase	1/72	53/18614	0.185917	0.270854	0.181853	MAPK1	1
BP	GO:0071622	regulation of granulocyte chemotaxis	1/72	53/18614	0.185917	0.270854	0.181853	MAPK1	1
BP	GO:0099172	presynapse organization	1/72	53/18614	0.185917	0.270854	0.181853	IL1RAP	1
BP	GO:1902930	regulation of alcohol biosynthetic process	1/72	53/18614	0.185917	0.270854	0.181853	NFKB1	1
BP	GO:0007632	visual behavior	1/72	54/18614	0.189075	0.273587	0.183688	ITGB1	1
BP	GO:0009409	response to cold	1/72	54/18614	0.189075	0.273587	0.183688	CASP8	1
BP	GO:0014009	glial cell proliferation	1/72	54/18614	0.189075	0.273587	0.183688	TP53	1
BP	GO:0030520	intracellular estrogen receptor signaling pathway	1/72	54/18614	0.189075	0.273587	0.183688	PARP1	1
BP	GO:0031113	regulation of microtubule polymerization	1/72	54/18614	0.189075	0.273587	0.183688	MAPT	1
BP	GO:0039531	regulation of viral-induced cytoplasmic pattern recognition receptor signaling pathway	1/72	54/18614	0.189075	0.273587	0.183688	XIAP	1
BP	GO:0043550	regulation of lipid kinase activity	1/72	54/18614	0.189075	0.273587	0.183688	PIK3R5	1
BP	GO:0086002	cardiac muscle cell action potential involved in contraction	1/72	54/18614	0.189075	0.273587	0.183688	DSP	1
BP	GO:0098703	calcium ion import across plasma membrane	1/72	54/18614	0.189075	0.273587	0.183688	PPP3CB	1
BP	GO:1903170	negative regulation of calcium ion transmembrane transport	1/72	54/18614	0.189075	0.273587	0.183688	PPP3CB	1
BP	GO:2000179	positive regulation of neural precursor cell proliferation	1/72	54/18614	0.189075	0.273587	0.183688	ITGB1	1
BP	GO:0051701	biological process involved in interaction with host	2/72	206/18614	0.189503	0.274038	0.18399	ITGB1/ITGA5	2
BP	GO:0043487	regulation of RNA stability	2/72	207/18614	0.190901	0.275889	0.185234	AKT1/MYD88	2
BP	GO:0002686	negative regulation of leukocyte migration	1/72	55/18614	0.19222	0.276042	0.185336	AKT1	1
BP	GO:0003229	ventricular cardiac muscle tissue development	1/72	55/18614	0.19222	0.276042	0.185336	DSP	1
BP	GO:0014888	striated muscle adaptation	1/72	55/18614	0.19222	0.276042	0.185336	LMNA	1
BP	GO:0043370	regulation of CD4-positive, alpha-beta T cell differentiation	1/72	55/18614	0.19222	0.276042	0.185336	IL18	1
BP	GO:0050805	negative regulation of synaptic transmission	1/72	55/18614	0.19222	0.276042	0.185336	MAPT	1
BP	GO:0061900	glial cell activation	1/72	55/18614	0.19222	0.276042	0.185336	MAPT	1
BP	GO:1900087	positive regulation of G1/S transition of mitotic cell cycle	1/72	55/18614	0.19222	0.276042	0.185336	AKT1	1
BP	GO:1902991	regulation of amyloid precursor protein catabolic process	1/72	55/18614	0.19222	0.276042	0.185336	RELA	1
BP	GO:1903202	negative regulation of oxidative stress-induced cell death	1/72	55/18614	0.19222	0.276042	0.185336	AKT1	1
BP	GO:2000772	regulation of cellular senescence	1/72	55/18614	0.19222	0.276042	0.185336	TP53	1
BP	GO:1901654	response to ketone	2/72	208/18614	0.1923	0.276042	0.185336	PARP1/AKT1	2
BP	GO:0002707	negative regulation of lymphocyte mediated immunity	1/72	56/18614	0.195354	0.27906	0.187363	PPP3CB	1
BP	GO:0002823	negative regulation of adaptive immune response based on somatic recombination of immune receptors built from immunoglobulin superfamily domains	1/72	56/18614	0.195354	0.27906	0.187363	PPP3CB	1
BP	GO:0032608	interferon-beta production	1/72	56/18614	0.195354	0.27906	0.187363	IRF1	1
BP	GO:0032648	regulation of interferon-beta production	1/72	56/18614	0.195354	0.27906	0.187363	IRF1	1
BP	GO:0034205	amyloid-beta formation	1/72	56/18614	0.195354	0.27906	0.187363	RELA	1
BP	GO:0045005	DNA-templated DNA replication maintenance of fidelity	1/72	56/18614	0.195354	0.27906	0.187363	PARP1	1
BP	GO:0051058	negative regulation of small GTPase mediated signal transduction	1/72	56/18614	0.195354	0.27906	0.187363	ITGB1	1
BP	GO:0051293	establishment of spindle localization	1/72	56/18614	0.195354	0.27906	0.187363	ITGB1	1
BP	GO:0050867	positive regulation of cell activation	3/72	394/18614	0.195652	0.279316	0.187534	AKT1/IL18/MYD88	3
BP	GO:0060541	respiratory system development	2/72	211/18614	0.196506	0.280365	0.188239	MAPK1/YWHAZ	2
BP	GO:0030705	cytoskeleton-dependent intracellular transport	2/72	212/18614	0.197911	0.281294	0.188863	DYNLL1/MAPT	2
BP	GO:0045619	regulation of lymphocyte differentiation	2/72	212/18614	0.197911	0.281294	0.188863	IL18/IRF1	2
BP	GO:0061013	regulation of mRNA catabolic process	2/72	212/18614	0.197911	0.281294	0.188863	AKT1/MYD88	2
BP	GO:0099111	microtubule-based transport	2/72	212/18614	0.197911	0.281294	0.188863	DYNLL1/MAPT	2
BP	GO:0001541	ovarian follicle development	1/72	57/18614	0.198476	0.281294	0.188863	GAS2	1
BP	GO:0001706	endoderm formation	1/72	57/18614	0.198476	0.281294	0.188863	ITGA5	1
BP	GO:0002931	response to ischemia	1/72	57/18614	0.198476	0.281294	0.188863	TP53	1
BP	GO:0010676	positive regulation of cellular carbohydrate metabolic process	1/72	57/18614	0.198476	0.281294	0.188863	AKT1	1
BP	GO:0031060	regulation of histone methylation	1/72	57/18614	0.198476	0.281294	0.188863	LMNA	1
BP	GO:0043388	positive regulation of DNA binding	1/72	57/18614	0.198476	0.281294	0.188863	PARP1	1
BP	GO:0048016	inositol phosphate-mediated signaling	1/72	57/18614	0.198476	0.281294	0.188863	PPP3CB	1
BP	GO:0050821	protein stabilization	2/72	213/18614	0.199317	0.282316	0.189549	CHEK2/TP53	2
BP	GO:0030100	regulation of endocytosis	2/72	214/18614	0.200725	0.284138	0.190772	CD14/PPP3CB	2
BP	GO:0043616	keratinocyte proliferation	1/72	58/18614	0.201586	0.285185	0.191475	SFN	1
BP	GO:0001913	T cell mediated cytotoxicity	1/72	59/18614	0.204684	0.288351	0.193601	PPP3CB	1
BP	GO:0006611	protein export from nucleus	1/72	59/18614	0.204684	0.288351	0.193601	SFN	1
BP	GO:0031122	cytoplasmic microtubule organization	1/72	59/18614	0.204684	0.288351	0.193601	MAPT	1
BP	GO:0046324	regulation of glucose import	1/72	59/18614	0.204684	0.288351	0.193601	AKT1	1
BP	GO:0070228	regulation of lymphocyte apoptotic process	1/72	59/18614	0.204684	0.288351	0.193601	TP53	1
BP	GO:1903053	regulation of extracellular matrix organization	1/72	59/18614	0.204684	0.288351	0.193601	TNFRSF1A	1
BP	GO:2001258	negative regulation of cation channel activity	1/72	59/18614	0.204684	0.288351	0.193601	PPP3CB	1
BP	GO:0045786	negative regulation of cell cycle	3/72	404/18614	0.20557	0.289426	0.194322	CHEK2/TP53/TP53BP2	3
BP	GO:0043407	negative regulation of MAP kinase activity	1/72	60/18614	0.20777	0.291313	0.195589	IRAK3	1
BP	GO:0045604	regulation of epidermal cell differentiation	1/72	60/18614	0.20777	0.291313	0.195589	SFN	1
BP	GO:0045620	negative regulation of lymphocyte differentiation	1/72	60/18614	0.20777	0.291313	0.195589	IRF1	1
BP	GO:0046824	positive regulation of nucleocytoplasmic transport	1/72	60/18614	0.20777	0.291313	0.195589	SFN	1
BP	GO:0055008	cardiac muscle tissue morphogenesis	1/72	60/18614	0.20777	0.291313	0.195589	DSP	1
BP	GO:1903670	regulation of sprouting angiogenesis	1/72	60/18614	0.20777	0.291313	0.195589	ITGA5	1
BP	GO:0046034	ATP metabolic process	2/72	219/18614	0.207779	0.291313	0.195589	PARP1/STAT3	2
BP	GO:0002820	negative regulation of adaptive immune response	1/72	61/18614	0.210844	0.29368	0.197179	PPP3CB	1
BP	GO:0015800	acidic amino acid transport	1/72	61/18614	0.210844	0.29368	0.197179	ITGB1	1
BP	GO:0035773	insulin secretion involved in cellular response to glucose stimulus	1/72	61/18614	0.210844	0.29368	0.197179	PPP3CB	1
BP	GO:0046456	icosanoid biosynthetic process	1/72	61/18614	0.210844	0.29368	0.197179	CASP1	1
BP	GO:0050994	regulation of lipid catabolic process	1/72	61/18614	0.210844	0.29368	0.197179	AKT1	1
BP	GO:0051653	spindle localization	1/72	61/18614	0.210844	0.29368	0.197179	ITGB1	1
BP	GO:0060038	cardiac muscle cell proliferation	1/72	61/18614	0.210844	0.29368	0.197179	PRKAR1A	1
BP	GO:0060042	retina morphogenesis in camera-type eye	1/72	61/18614	0.210844	0.29368	0.197179	STAT3	1
BP	GO:0086065	cell communication involved in cardiac conduction	1/72	61/18614	0.210844	0.29368	0.197179	DSP	1
BP	GO:0098900	regulation of action potential	1/72	61/18614	0.210844	0.29368	0.197179	DSP	1
BP	GO:1905517	macrophage migration	1/72	61/18614	0.210844	0.29368	0.197179	MAPK1	1
BP	GO:0000768	syncytium formation by plasma membrane fusion	1/72	62/18614	0.213907	0.297065	0.199451	ITGB1	1
BP	GO:0045428	regulation of nitric oxide biosynthetic process	1/72	62/18614	0.213907	0.297065	0.199451	AKT1	1
BP	GO:0046530	photoreceptor cell differentiation	1/72	62/18614	0.213907	0.297065	0.199451	STAT3	1
BP	GO:0090303	positive regulation of wound healing	1/72	62/18614	0.213907	0.297065	0.199451	ITGB1	1
BP	GO:0140253	cell-cell fusion	1/72	62/18614	0.213907	0.297065	0.199451	ITGB1	1
BP	GO:0033157	regulation of intracellular protein transport	2/72	224/18614	0.214861	0.298213	0.200222	SFN/BCAP31	2
BP	GO:0050679	positive regulation of epithelial cell proliferation	2/72	225/18614	0.21628	0.299828	0.201306	AKT1/STAT3	2
BP	GO:0050866	negative regulation of cell activation	2/72	225/18614	0.21628	0.299828	0.201306	IRF1/PRKAR1A	2
BP	GO:0033692	cellular polysaccharide biosynthetic process	1/72	63/18614	0.216958	0.300059	0.201461	AKT1	1
BP	GO:0048255	mRNA stabilization	1/72	63/18614	0.216958	0.300059	0.201461	MYD88	1
BP	GO:0051353	positive regulation of oxidoreductase activity	1/72	63/18614	0.216958	0.300059	0.201461	AKT1	1
BP	GO:0051965	positive regulation of synapse assembly	1/72	63/18614	0.216958	0.300059	0.201461	IL1RAP	1
BP	GO:0007163	establishment or maintenance of cell polarity	2/72	226/18614	0.2177	0.300908	0.202031	LMNA/ITGB1	2
BP	GO:0006303	double-strand break repair via nonhomologous end joining	1/72	64/18614	0.219997	0.303368	0.203683	PSMD14	1
BP	GO:0040014	regulation of multicellular organism growth	1/72	64/18614	0.219997	0.303368	0.203683	STAT3	1
BP	GO:0044458	motile cilium assembly	1/72	64/18614	0.219997	0.303368	0.203683	DYNLL1	1
BP	GO:0048247	lymphocyte chemotaxis	1/72	64/18614	0.219997	0.303368	0.203683	PLEC	1
BP	GO:0017156	calcium-ion regulated exocytosis	1/72	65/18614	0.223024	0.305925	0.2054	PPP3CB	1
BP	GO:0019226	transmission of nerve impulse	1/72	65/18614	0.223024	0.305925	0.2054	PLEC	1
BP	GO:0032507	maintenance of protein location in cell	1/72	65/18614	0.223024	0.305925	0.2054	AKT1	1
BP	GO:0048857	neural nucleus development	1/72	65/18614	0.223024	0.305925	0.2054	DYNLL1	1
BP	GO:0050435	amyloid-beta metabolic process	1/72	65/18614	0.223024	0.305925	0.2054	RELA	1
BP	GO:0050854	regulation of antigen receptor-mediated signaling pathway	1/72	65/18614	0.223024	0.305925	0.2054	RELA	1
BP	GO:0080164	regulation of nitric oxide metabolic process	1/72	65/18614	0.223024	0.305925	0.2054	AKT1	1
BP	GO:0098781	ncRNA transcription	1/72	65/18614	0.223024	0.305925	0.2054	TP53	1
BP	GO:0098930	axonal transport	1/72	65/18614	0.223024	0.305925	0.2054	MAPT	1
BP	GO:0043270	positive regulation of monoatomic ion transport	2/72	231/18614	0.224813	0.308199	0.206927	AKT1/PPP3CB	2
BP	GO:0001756	somitogenesis	1/72	66/18614	0.22604	0.308979	0.20745	TP53	1
BP	GO:0006949	syncytium formation	1/72	66/18614	0.22604	0.308979	0.20745	ITGB1	1
BP	GO:0032613	interleukin-10 production	1/72	66/18614	0.22604	0.308979	0.20745	STAT3	1
BP	GO:0032653	regulation of interleukin-10 production	1/72	66/18614	0.22604	0.308979	0.20745	STAT3	1
BP	GO:2001259	positive regulation of cation channel activity	1/72	66/18614	0.22604	0.308979	0.20745	PPP3CB	1
BP	GO:0050769	positive regulation of neurogenesis	2/72	232/18614	0.226238	0.309069	0.207511	ITGB1/MAPT	2
BP	GO:0009620	response to fungus	1/72	67/18614	0.229045	0.311877	0.209396	MYD88	1
BP	GO:0042446	hormone biosynthetic process	1/72	67/18614	0.229045	0.311877	0.209396	NFKB1	1
BP	GO:0045682	regulation of epidermis development	1/72	67/18614	0.229045	0.311877	0.209396	SFN	1
BP	GO:0070613	regulation of protein processing	1/72	67/18614	0.229045	0.311877	0.209396	XIAP	1
BP	GO:0071806	protein transmembrane transport	1/72	67/18614	0.229045	0.311877	0.209396	MCL1	1
BP	GO:0016358	dendrite development	2/72	234/18614	0.22909	0.311877	0.209396	PAK2/ITGB1	2
BP	GO:0002704	negative regulation of leukocyte mediated immunity	1/72	68/18614	0.232037	0.314248	0.210988	PPP3CB	1
BP	GO:0015909	long-chain fatty acid transport	1/72	68/18614	0.232037	0.314248	0.210988	AKT1	1
BP	GO:0016925	protein sumoylation	1/72	68/18614	0.232037	0.314248	0.210988	RELA	1
BP	GO:0035019	somatic stem cell population maintenance	1/72	68/18614	0.232037	0.314248	0.210988	STAT3	1
BP	GO:0042987	amyloid precursor protein catabolic process	1/72	68/18614	0.232037	0.314248	0.210988	RELA	1
BP	GO:0048645	animal organ formation	1/72	68/18614	0.232037	0.314248	0.210988	MAPK1	1
BP	GO:0051123	RNA polymerase II preinitiation complex assembly	1/72	68/18614	0.232037	0.314248	0.210988	TP53	1
BP	GO:1902808	positive regulation of cell cycle G1/S phase transition	1/72	68/18614	0.232037	0.314248	0.210988	AKT1	1
BP	GO:2000401	regulation of lymphocyte migration	1/72	68/18614	0.232037	0.314248	0.210988	AKT1	1
BP	GO:0030072	peptide hormone secretion	2/72	238/18614	0.234803	0.31737	0.213084	PRKAR1A/PPP3CB	2
BP	GO:0007004	telomere maintenance via telomerase	1/72	69/18614	0.235019	0.31737	0.213084	MAPK1	1
BP	GO:0030858	positive regulation of epithelial cell differentiation	1/72	69/18614	0.235019	0.31737	0.213084	SFN	1
BP	GO:0070830	bicellular tight junction assembly	1/72	69/18614	0.235019	0.31737	0.213084	PAK2	1
BP	GO:1901016	regulation of potassium ion transmembrane transporter activity	1/72	69/18614	0.235019	0.31737	0.213084	ITGB1	1
BP	GO:0006305	DNA alkylation	1/72	70/18614	0.237989	0.320092	0.214911	PARP1	1
BP	GO:0006306	DNA methylation	1/72	70/18614	0.237989	0.320092	0.214911	PARP1	1
BP	GO:0032206	positive regulation of telomere maintenance	1/72	70/18614	0.237989	0.320092	0.214911	MAPK1	1
BP	GO:0034394	protein localization to cell surface	1/72	70/18614	0.237989	0.320092	0.214911	AKT1	1
BP	GO:0043112	receptor metabolic process	1/72	70/18614	0.237989	0.320092	0.214911	FNTA	1
BP	GO:0043687	post-translational protein modification	1/72	70/18614	0.237989	0.320092	0.214911	PARP1	1
BP	GO:0048488	synaptic vesicle endocytosis	1/72	70/18614	0.237989	0.320092	0.214911	PPP3CB	1
BP	GO:0030595	leukocyte chemotaxis	2/72	241/18614	0.239093	0.321392	0.215785	MAPK1/PLEC	2
BP	GO:0003208	cardiac ventricle morphogenesis	1/72	71/18614	0.240947	0.323145	0.216961	DSP	1
BP	GO:0045600	positive regulation of fat cell differentiation	1/72	71/18614	0.240947	0.323145	0.216961	AKT1	1
BP	GO:0072678	T cell migration	1/72	71/18614	0.240947	0.323145	0.216961	PLEC	1
BP	GO:1903317	regulation of protein maturation	1/72	71/18614	0.240947	0.323145	0.216961	XIAP	1
BP	GO:0002790	peptide secretion	2/72	243/18614	0.241955	0.324126	0.21762	PRKAR1A/PPP3CB	2
BP	GO:0045930	negative regulation of mitotic cell cycle	2/72	243/18614	0.241955	0.324126	0.21762	CHEK2/TP53	2
BP	GO:0009205	purine ribonucleoside triphosphate metabolic process	2/72	244/18614	0.243387	0.324134	0.217626	PARP1/STAT3	2
BP	GO:0006024	glycosaminoglycan biosynthetic process	1/72	72/18614	0.243895	0.324134	0.217626	NFKB1	1
BP	GO:0010569	regulation of double-strand break repair via homologous recombination	1/72	72/18614	0.243895	0.324134	0.217626	PARP1	1
BP	GO:0032715	negative regulation of interleukin-6 production	1/72	72/18614	0.243895	0.324134	0.217626	IRAK3	1
BP	GO:0033143	regulation of intracellular steroid hormone receptor signaling pathway	1/72	72/18614	0.243895	0.324134	0.217626	PARP1	1
BP	GO:0042130	negative regulation of T cell proliferation	1/72	72/18614	0.243895	0.324134	0.217626	PRKAR1A	1
BP	GO:0043489	RNA stabilization	1/72	72/18614	0.243895	0.324134	0.217626	MYD88	1
BP	GO:0045665	negative regulation of neuron differentiation	1/72	72/18614	0.243895	0.324134	0.217626	ITGB1	1
BP	GO:0045911	positive regulation of DNA recombination	1/72	72/18614	0.243895	0.324134	0.217626	PARP1	1
BP	GO:0046635	positive regulation of alpha-beta T cell activation	1/72	72/18614	0.243895	0.324134	0.217626	IL18	1
BP	GO:0051926	negative regulation of calcium ion transport	1/72	72/18614	0.243895	0.324134	0.217626	PPP3CB	1
BP	GO:0060411	cardiac septum morphogenesis	1/72	72/18614	0.243895	0.324134	0.217626	TP53	1
BP	GO:0090307	mitotic spindle assembly	1/72	72/18614	0.243895	0.324134	0.217626	CHEK2	1
BP	GO:0140238	presynaptic endocytosis	1/72	72/18614	0.243895	0.324134	0.217626	PPP3CB	1
BP	GO:0007015	actin filament organization	3/72	442/18614	0.244229	0.324394	0.2178	PAK2/PLEC/GAS2	3
BP	GO:0045444	fat cell differentiation	2/72	246/18614	0.246252	0.326373	0.219129	PSMB8/AKT1	2
BP	GO:0003170	heart valve development	1/72	73/18614	0.246831	0.326373	0.219129	TNFRSF1A	1
BP	GO:0030032	lamellipodium assembly	1/72	73/18614	0.246831	0.326373	0.219129	ITGB1	1
BP	GO:0042246	tissue regeneration	1/72	73/18614	0.246831	0.326373	0.219129	KPNA1	1
BP	GO:0043462	regulation of ATP-dependent activity	1/72	73/18614	0.246831	0.326373	0.219129	TP53	1
BP	GO:0046637	regulation of alpha-beta T cell differentiation	1/72	73/18614	0.246831	0.326373	0.219129	IL18	1
BP	GO:0060415	muscle tissue morphogenesis	1/72	73/18614	0.246831	0.326373	0.219129	DSP	1
BP	GO:1902373	negative regulation of mRNA catabolic process	1/72	73/18614	0.246831	0.326373	0.219129	MYD88	1
BP	GO:0046883	regulation of hormone secretion	2/72	247/18614	0.247685	0.327318	0.219764	PRKAR1A/PPP3CB	2
BP	GO:0051259	protein complex oligomerization	2/72	248/18614	0.249119	0.328943	0.220854	TP53/TRPM7	2
BP	GO:0002067	glandular epithelial cell differentiation	1/72	74/18614	0.249756	0.328943	0.220854	AKT1	1
BP	GO:0006023	aminoglycan biosynthetic process	1/72	74/18614	0.249756	0.328943	0.220854	NFKB1	1
BP	GO:0006801	superoxide metabolic process	1/72	74/18614	0.249756	0.328943	0.220854	MAPT	1
BP	GO:0045661	regulation of myoblast differentiation	1/72	74/18614	0.249756	0.328943	0.220854	IL18	1
BP	GO:2000573	positive regulation of DNA biosynthetic process	1/72	74/18614	0.249756	0.328943	0.220854	MAPK1	1
BP	GO:0009144	purine nucleoside triphosphate metabolic process	2/72	249/18614	0.250553	0.329623	0.221311	PARP1/STAT3	2
BP	GO:0050870	positive regulation of T cell activation	2/72	249/18614	0.250553	0.329623	0.221311	AKT1/IL18	2
BP	GO:0031331	positive regulation of cellular catabolic process	3/72	450/18614	0.252526	0.330739	0.22206	AKT1/BCAP31/PSMD10	3
BP	GO:0005977	glycogen metabolic process	1/72	75/18614	0.252669	0.330739	0.22206	AKT1	1
BP	GO:0006278	RNA-templated DNA biosynthetic process	1/72	75/18614	0.252669	0.330739	0.22206	MAPK1	1
BP	GO:0034637	cellular carbohydrate biosynthetic process	1/72	75/18614	0.252669	0.330739	0.22206	AKT1	1
BP	GO:0042698	ovulation cycle	1/72	75/18614	0.252669	0.330739	0.22206	GAS2	1
BP	GO:0043536	positive regulation of blood vessel endothelial cell migration	1/72	75/18614	0.252669	0.330739	0.22206	AKT1	1
BP	GO:0046323	glucose import	1/72	75/18614	0.252669	0.330739	0.22206	AKT1	1
BP	GO:0051899	membrane depolarization	1/72	75/18614	0.252669	0.330739	0.22206	PARP1	1
BP	GO:0120192	tight junction assembly	1/72	75/18614	0.252669	0.330739	0.22206	PAK2	1
BP	GO:0009199	ribonucleoside triphosphate metabolic process	2/72	251/18614	0.253421	0.331538	0.222597	PARP1/STAT3	2
BP	GO:0010975	regulation of neuron projection development	3/72	452/18614	0.254607	0.332682	0.223365	PAK2/AKT1/MAPT	3
BP	GO:0006073	cellular glucan metabolic process	1/72	76/18614	0.255571	0.332682	0.223365	AKT1	1
BP	GO:0006635	fatty acid beta-oxidation	1/72	76/18614	0.255571	0.332682	0.223365	AKT1	1
BP	GO:0042267	natural killer cell mediated cytotoxicity	1/72	76/18614	0.255571	0.332682	0.223365	IL18	1
BP	GO:0044042	glucan metabolic process	1/72	76/18614	0.255571	0.332682	0.223365	AKT1	1
BP	GO:0050772	positive regulation of axonogenesis	1/72	76/18614	0.255571	0.332682	0.223365	MAPT	1
BP	GO:0050810	regulation of steroid biosynthetic process	1/72	76/18614	0.255571	0.332682	0.223365	NFKB1	1
BP	GO:0086003	cardiac muscle cell contraction	1/72	76/18614	0.255571	0.332682	0.223365	DSP	1
BP	GO:1903036	positive regulation of response to wounding	1/72	76/18614	0.255571	0.332682	0.223365	ITGB1	1
BP	GO:0006814	sodium ion transport	2/72	254/18614	0.257725	0.3353	0.225122	AKT1/SIK1	2
BP	GO:0003407	neural retina development	1/72	77/18614	0.258463	0.33533	0.225143	STAT3	1
BP	GO:0006809	nitric oxide biosynthetic process	1/72	77/18614	0.258463	0.33533	0.225143	AKT1	1
BP	GO:0010827	regulation of glucose transmembrane transport	1/72	77/18614	0.258463	0.33533	0.225143	AKT1	1
BP	GO:0043297	apical junction assembly	1/72	77/18614	0.258463	0.33533	0.225143	PAK2	1
BP	GO:2000514	regulation of CD4-positive, alpha-beta T cell activation	1/72	77/18614	0.258463	0.33533	0.225143	IL18	1
BP	GO:0006898	receptor-mediated endocytosis	2/72	256/18614	0.260596	0.337911	0.226875	ITGB1/CD14	2
BP	GO:0002437	inflammatory response to antigenic stimulus	1/72	78/18614	0.261343	0.337946	0.226899	PSMA1	1
BP	GO:0008088	axo-dendritic transport	1/72	78/18614	0.261343	0.337946	0.226899	MAPT	1
BP	GO:0032720	negative regulation of tumor necrosis factor production	1/72	78/18614	0.261343	0.337946	0.226899	IRAK3	1
BP	GO:0035418	protein localization to synapse	1/72	78/18614	0.261343	0.337946	0.226899	MAPT	1
BP	GO:0055117	regulation of cardiac muscle contraction	1/72	78/18614	0.261343	0.337946	0.226899	DSP	1
BP	GO:0016072	rRNA metabolic process	2/72	257/18614	0.262031	0.33865	0.227371	TP53/MAPT	2
BP	GO:0016055	Wnt signaling pathway	3/72	461/18614	0.264004	0.339784	0.228133	NFKB1/KPNA1/XIAP	3
BP	GO:0002228	natural killer cell mediated immunity	1/72	79/18614	0.264212	0.339784	0.228133	IL18	1
BP	GO:0019362	pyridine nucleotide metabolic process	1/72	79/18614	0.264212	0.339784	0.228133	TP53	1
BP	GO:0032371	regulation of sterol transport	1/72	79/18614	0.264212	0.339784	0.228133	NFKB1	1
BP	GO:0032374	regulation of cholesterol transport	1/72	79/18614	0.264212	0.339784	0.228133	NFKB1	1
BP	GO:0046496	nicotinamide nucleotide metabolic process	1/72	79/18614	0.264212	0.339784	0.228133	TP53	1
BP	GO:0086001	cardiac muscle cell action potential	1/72	79/18614	0.264212	0.339784	0.228133	DSP	1
BP	GO:1902475	L-alpha-amino acid transmembrane transport	1/72	79/18614	0.264212	0.339784	0.228133	ITGB1	1
BP	GO:2000736	regulation of stem cell differentiation	1/72	79/18614	0.264212	0.339784	0.228133	STAT3	1
BP	GO:0015833	peptide transport	2/72	259/18614	0.264903	0.340486	0.228604	PRKAR1A/PPP3CB	2
BP	GO:0198738	cell-cell signaling by wnt	3/72	463/18614	0.266098	0.341835	0.22951	NFKB1/KPNA1/XIAP	3
BP	GO:0043242	negative regulation of protein-containing complex disassembly	1/72	80/18614	0.26707	0.342334	0.229845	IRAK3	1
BP	GO:0048644	muscle organ morphogenesis	1/72	80/18614	0.26707	0.342334	0.229845	DSP	1
BP	GO:0070972	protein localization to endoplasmic reticulum	1/72	80/18614	0.26707	0.342334	0.229845	BCAP31	1
BP	GO:1903556	negative regulation of tumor necrosis factor superfamily cytokine production	1/72	80/18614	0.26707	0.342334	0.229845	IRAK3	1
BP	GO:0003007	heart morphogenesis	2/72	262/18614	0.26921	0.3447	0.231434	TP53/DSP	2
BP	GO:0090068	positive regulation of cell cycle process	2/72	262/18614	0.26921	0.3447	0.231434	CHEK2/AKT1	2
BP	GO:0031016	pancreas development	1/72	81/18614	0.269918	0.34523	0.231789	AKT1	1
BP	GO:0036465	synaptic vesicle recycling	1/72	81/18614	0.269918	0.34523	0.231789	PPP3CB	1
BP	GO:0001894	tissue homeostasis	2/72	263/18614	0.270646	0.345784	0.232162	ITGB1/XIAP	2
BP	GO:0060249	anatomical structure homeostasis	2/72	263/18614	0.270646	0.345784	0.232162	ITGB1/XIAP	2
BP	GO:0014032	neural crest cell development	1/72	82/18614	0.272754	0.348099	0.233716	MAPK1	1
BP	GO:1905897	regulation of response to endoplasmic reticulum stress	1/72	82/18614	0.272754	0.348099	0.233716	BCAP31	1
BP	GO:0007492	endoderm development	1/72	83/18614	0.275579	0.349992	0.234987	ITGA5	1
BP	GO:0014068	positive regulation of phosphatidylinositol 3-kinase signaling	1/72	83/18614	0.275579	0.349992	0.234987	IL18	1
BP	GO:0030433	ubiquitin-dependent ERAD pathway	1/72	83/18614	0.275579	0.349992	0.234987	BCAP31	1
BP	GO:0031424	keratinization	1/72	83/18614	0.275579	0.349992	0.234987	SFN	1
BP	GO:0035023	regulation of Rho protein signal transduction	1/72	83/18614	0.275579	0.349992	0.234987	ITGB1	1
BP	GO:0046209	nitric oxide metabolic process	1/72	83/18614	0.275579	0.349992	0.234987	AKT1	1
BP	GO:0051851	modulation by host of symbiont process	1/72	83/18614	0.275579	0.349992	0.234987	PSMC3	1
BP	GO:0070897	transcription preinitiation complex assembly	1/72	83/18614	0.275579	0.349992	0.234987	TP53	1
BP	GO:0072527	pyrimidine-containing compound metabolic process	1/72	83/18614	0.275579	0.349992	0.234987	MAPK1	1
BP	GO:0006402	mRNA catabolic process	2/72	268/18614	0.277824	0.352652	0.236773	AKT1/MYD88	2
BP	GO:0006094	gluconeogenesis	1/72	84/18614	0.278394	0.352994	0.237002	SIK1	1
BP	GO:2001057	reactive nitrogen species metabolic process	1/72	84/18614	0.278394	0.352994	0.237002	AKT1	1
BP	GO:0016570	histone modification	3/72	475/18614	0.278709	0.353202	0.237142	LMNA/TP53/MYD88	3
BP	GO:0009141	nucleoside triphosphate metabolic process	2/72	269/18614	0.27926	0.353518	0.237354	PARP1/STAT3	2
BP	GO:0090596	sensory organ morphogenesis	2/72	269/18614	0.27926	0.353518	0.237354	MAPK1/STAT3	2
BP	GO:0006096	glycolytic process	1/72	85/18614	0.281198	0.354633	0.238103	STAT3	1
BP	GO:0006289	nucleotide-excision repair	1/72	85/18614	0.281198	0.354633	0.238103	TP53	1
BP	GO:0010660	regulation of muscle cell apoptotic process	1/72	85/18614	0.281198	0.354633	0.238103	TP53	1
BP	GO:0031397	negative regulation of protein ubiquitination	1/72	85/18614	0.281198	0.354633	0.238103	AKT1	1
BP	GO:0072524	pyridine-containing compound metabolic process	1/72	85/18614	0.281198	0.354633	0.238103	TP53	1
BP	GO:0098586	cellular response to virus	1/72	85/18614	0.281198	0.354633	0.238103	NFKB1	1
BP	GO:1902369	negative regulation of RNA catabolic process	1/72	85/18614	0.281198	0.354633	0.238103	MYD88	1
BP	GO:0034765	regulation of monoatomic ion transmembrane transport	3/72	478/18614	0.281872	0.355292	0.238545	RIPK1/ITGB1/PPP3CB	3
BP	GO:0006757	ATP generation from ADP	1/72	86/18614	0.283991	0.356432	0.23931	STAT3	1
BP	GO:0008306	associative learning	1/72	86/18614	0.283991	0.356432	0.23931	ITGB1	1
BP	GO:0015807	L-amino acid transport	1/72	86/18614	0.283991	0.356432	0.23931	ITGB1	1
BP	GO:0019915	lipid storage	1/72	86/18614	0.283991	0.356432	0.23931	NFKB1	1
BP	GO:0021954	central nervous system neuron development	1/72	86/18614	0.283991	0.356432	0.23931	MAPT	1
BP	GO:0033077	T cell differentiation in thymus	1/72	86/18614	0.283991	0.356432	0.23931	TP53	1
BP	GO:0061053	somite development	1/72	86/18614	0.283991	0.356432	0.23931	TP53	1
BP	GO:2000781	positive regulation of double-strand break repair	1/72	86/18614	0.283991	0.356432	0.23931	PARP1	1
BP	GO:1901988	negative regulation of cell cycle phase transition	2/72	274/18614	0.286434	0.358964	0.241011	CHEK2/TP53	2
BP	GO:0019319	hexose biosynthetic process	1/72	87/18614	0.286774	0.358964	0.241011	SIK1	1
BP	GO:0046785	microtubule polymerization	1/72	87/18614	0.286774	0.358964	0.241011	MAPT	1
BP	GO:0046889	positive regulation of lipid biosynthetic process	1/72	87/18614	0.286774	0.358964	0.241011	AKT1	1
BP	GO:0048145	regulation of fibroblast proliferation	1/72	87/18614	0.286774	0.358964	0.241011	TP53	1
BP	GO:0007264	small GTPase mediated signal transduction	3/72	483/18614	0.287152	0.359246	0.2412	ITGB1/TP53/ARHGAP10	3
BP	GO:0050708	regulation of protein secretion	2/72	275/18614	0.287868	0.359951	0.241673	PRKAR1A/PPP3CB	2
BP	GO:0031110	regulation of microtubule polymerization or depolymerization	1/72	88/18614	0.289545	0.361085	0.242435	MAPT	1
BP	GO:0032273	positive regulation of protein polymerization	1/72	88/18614	0.289545	0.361085	0.242435	MAPT	1
BP	GO:0032413	negative regulation of ion transmembrane transporter activity	1/72	88/18614	0.289545	0.361085	0.242435	PPP3CB	1
BP	GO:0048864	stem cell development	1/72	88/18614	0.289545	0.361085	0.242435	MAPK1	1
BP	GO:0050672	negative regulation of lymphocyte proliferation	1/72	88/18614	0.289545	0.361085	0.242435	PRKAR1A	1
BP	GO:0006260	DNA replication	2/72	278/18614	0.29217	0.363563	0.244098	PARP1/TP53	2
BP	GO:0032412	regulation of monoatomic ion transmembrane transporter activity	2/72	278/18614	0.29217	0.363563	0.244098	ITGB1/PPP3CB	2
BP	GO:0006112	energy reserve metabolic process	1/72	89/18614	0.292306	0.363563	0.244098	AKT1	1
BP	GO:0032945	negative regulation of mononuclear cell proliferation	1/72	89/18614	0.292306	0.363563	0.244098	PRKAR1A	1
BP	GO:0071229	cellular response to acid chemical	1/72	89/18614	0.292306	0.363563	0.244098	PLEC	1
BP	GO:0030516	regulation of axon extension	1/72	90/18614	0.295057	0.366014	0.245744	MAPT	1
BP	GO:0033555	multicellular organismal response to stress	1/72	90/18614	0.295057	0.366014	0.245744	AKT1	1
BP	GO:0060395	SMAD protein signal transduction	1/72	90/18614	0.295057	0.366014	0.245744	PARP1	1
BP	GO:1903351	cellular response to dopamine	1/72	90/18614	0.295057	0.366014	0.245744	MAPK1	1
BP	GO:2000106	regulation of leukocyte apoptotic process	1/72	90/18614	0.295057	0.366014	0.245744	TP53	1
BP	GO:0001843	neural tube closure	1/72	91/18614	0.297797	0.368051	0.247112	APAF1	1
BP	GO:0001942	hair follicle development	1/72	91/18614	0.297797	0.368051	0.247112	RELA	1
BP	GO:0030901	midbrain development	1/72	91/18614	0.297797	0.368051	0.247112	DYNLL1	1
BP	GO:0060996	dendritic spine development	1/72	91/18614	0.297797	0.368051	0.247112	PAK2	1
BP	GO:0072384	organelle transport along microtubule	1/72	91/18614	0.297797	0.368051	0.247112	MAPT	1
BP	GO:0097581	lamellipodium organization	1/72	91/18614	0.297797	0.368051	0.247112	ITGB1	1
BP	GO:1903350	response to dopamine	1/72	91/18614	0.297797	0.368051	0.247112	MAPK1	1
BP	GO:0043542	endothelial cell migration	2/72	283/18614	0.299332	0.369753	0.248254	ITGB1/AKT1	2
BP	GO:0000422	autophagy of mitochondrion	1/72	92/18614	0.300526	0.370255	0.248591	TP53	1
BP	GO:0050000	chromosome localization	1/72	92/18614	0.300526	0.370255	0.248591	LMNA	1
BP	GO:0055017	cardiac muscle tissue growth	1/72	92/18614	0.300526	0.370255	0.248591	PRKAR1A	1
BP	GO:0060606	tube closure	1/72	92/18614	0.300526	0.370255	0.248591	APAF1	1
BP	GO:0061726	mitochondrion disassembly	1/72	92/18614	0.300526	0.370255	0.248591	TP53	1
BP	GO:0001667	ameboidal-type cell migration	3/72	496/18614	0.300917	0.370542	0.248784	ITGB1/PLEC/AKT1	3
BP	GO:0030641	regulation of cellular pH	1/72	93/18614	0.303246	0.372627	0.250184	MAPK1	1
BP	GO:0061912	selective autophagy	1/72	93/18614	0.303246	0.372627	0.250184	TP53	1
BP	GO:1904427	positive regulation of calcium ion transmembrane transport	1/72	93/18614	0.303246	0.372627	0.250184	PPP3CB	1
BP	GO:2001251	negative regulation of chromosome organization	1/72	93/18614	0.303246	0.372627	0.250184	PARP1	1
BP	GO:0010721	negative regulation of cell development	2/72	286/18614	0.303624	0.372897	0.250365	TP53/IRF1	2
BP	GO:0006835	dicarboxylic acid transport	1/72	94/18614	0.305954	0.374192	0.251235	ITGB1	1
BP	GO:0016575	histone deacetylation	1/72	94/18614	0.305954	0.374192	0.251235	TP53	1
BP	GO:0019646	aerobic electron transport chain	1/72	94/18614	0.305954	0.374192	0.251235	CYCS	1
BP	GO:0022404	molting cycle process	1/72	94/18614	0.305954	0.374192	0.251235	RELA	1
BP	GO:0022405	hair cycle process	1/72	94/18614	0.305954	0.374192	0.251235	RELA	1
BP	GO:0046031	ADP metabolic process	1/72	94/18614	0.305954	0.374192	0.251235	STAT3	1
BP	GO:0051492	regulation of stress fiber assembly	1/72	94/18614	0.305954	0.374192	0.251235	PAK2	1
BP	GO:1901379	regulation of potassium ion transmembrane transport	1/72	94/18614	0.305954	0.374192	0.251235	ITGB1	1
BP	GO:1903532	positive regulation of secretion by cell	2/72	289/18614	0.307912	0.376391	0.252711	PRKAR1A/PPP3CB	2
BP	GO:0001910	regulation of leukocyte mediated cytotoxicity	1/72	95/18614	0.308652	0.376511	0.252792	PPP3CB	1
BP	GO:0014033	neural crest cell differentiation	1/72	95/18614	0.308652	0.376511	0.252792	MAPK1	1
BP	GO:0019217	regulation of fatty acid metabolic process	1/72	95/18614	0.308652	0.376511	0.252792	AKT1	1
BP	GO:0042982	amyloid precursor protein metabolic process	1/72	95/18614	0.308652	0.376511	0.252792	RELA	1
BP	GO:0002690	positive regulation of leukocyte chemotaxis	1/72	96/18614	0.31134	0.378217	0.253937	MAPK1	1
BP	GO:0032091	negative regulation of protein binding	1/72	96/18614	0.31134	0.378217	0.253937	AKT1	1
BP	GO:0044264	cellular polysaccharide metabolic process	1/72	96/18614	0.31134	0.378217	0.253937	AKT1	1
BP	GO:0045807	positive regulation of endocytosis	1/72	96/18614	0.31134	0.378217	0.253937	CD14	1
BP	GO:0046364	monosaccharide biosynthetic process	1/72	96/18614	0.31134	0.378217	0.253937	SIK1	1
BP	GO:0070664	negative regulation of leukocyte proliferation	1/72	96/18614	0.31134	0.378217	0.253937	PRKAR1A	1
BP	GO:1903312	negative regulation of mRNA metabolic process	1/72	96/18614	0.31134	0.378217	0.253937	MYD88	1
BP	GO:1903510	mucopolysaccharide metabolic process	1/72	96/18614	0.31134	0.378217	0.253937	NFKB1	1
BP	GO:0006942	regulation of striated muscle contraction	1/72	97/18614	0.314018	0.380682	0.255592	DSP	1
BP	GO:0014020	primary neural tube formation	1/72	97/18614	0.314018	0.380682	0.255592	APAF1	1
BP	GO:0034109	homotypic cell-cell adhesion	1/72	97/18614	0.314018	0.380682	0.255592	DSP	1
BP	GO:0051153	regulation of striated muscle cell differentiation	1/72	97/18614	0.314018	0.380682	0.255592	SIK1	1
BP	GO:0002275	myeloid cell activation involved in immune response	1/72	98/18614	0.316685	0.383124	0.257232	MYD88	1
BP	GO:0051952	regulation of amine transport	1/72	98/18614	0.316685	0.383124	0.257232	ITGB1	1
BP	GO:0097306	cellular response to alcohol	1/72	98/18614	0.316685	0.383124	0.257232	AKT1	1
BP	GO:0120162	positive regulation of cold-induced thermogenesis	1/72	98/18614	0.316685	0.383124	0.257232	IL18	1
BP	GO:0019218	regulation of steroid metabolic process	1/72	99/18614	0.319342	0.385543	0.258856	NFKB1	1
BP	GO:0042632	cholesterol homeostasis	1/72	99/18614	0.319342	0.385543	0.258856	IL18	1
BP	GO:0051588	regulation of neurotransmitter transport	1/72	99/18614	0.319342	0.385543	0.258856	ITGB1	1
BP	GO:1901992	positive regulation of mitotic cell cycle phase transition	1/72	99/18614	0.319342	0.385543	0.258856	AKT1	1
BP	GO:0051056	regulation of small GTPase mediated signal transduction	2/72	298/18614	0.320747	0.38704	0.259861	ITGB1/ARHGAP10	2
BP	GO:0006641	triglyceride metabolic process	1/72	100/18614	0.321989	0.387146	0.259932	SIK1	1
BP	GO:0019080	viral gene expression	1/72	100/18614	0.321989	0.387146	0.259932	PSMC3	1
BP	GO:0030512	negative regulation of transforming growth factor beta receptor signaling pathway	1/72	100/18614	0.321989	0.387146	0.259932	TP53	1
BP	GO:0035282	segmentation	1/72	100/18614	0.321989	0.387146	0.259932	TP53	1
BP	GO:0055092	sterol homeostasis	1/72	100/18614	0.321989	0.387146	0.259932	IL18	1
BP	GO:0060419	heart growth	1/72	100/18614	0.321989	0.387146	0.259932	PRKAR1A	1
BP	GO:1901019	regulation of calcium ion transmembrane transporter activity	1/72	100/18614	0.321989	0.387146	0.259932	PPP3CB	1
BP	GO:0061337	cardiac conduction	1/72	101/18614	0.324626	0.390116	0.261926	DSP	1
BP	GO:0006165	nucleoside diphosphate phosphorylation	1/72	102/18614	0.327253	0.392469	0.263506	STAT3	1
BP	GO:0008585	female gonad development	1/72	102/18614	0.327253	0.392469	0.263506	GAS2	1
BP	GO:0046620	regulation of organ growth	1/72	102/18614	0.327253	0.392469	0.263506	AKT1	1
BP	GO:1904063	negative regulation of cation transmembrane transport	1/72	102/18614	0.327253	0.392469	0.263506	PPP3CB	1
BP	GO:0003333	amino acid transmembrane transport	1/72	103/18614	0.329869	0.395001	0.265206	ITGB1	1
BP	GO:0006885	regulation of pH	1/72	103/18614	0.329869	0.395001	0.265206	MAPK1	1
BP	GO:0048144	fibroblast proliferation	1/72	103/18614	0.329869	0.395001	0.265206	TP53	1
BP	GO:0046879	hormone secretion	2/72	305/18614	0.330693	0.395787	0.265733	PRKAR1A/PPP3CB	2
BP	GO:0034968	histone lysine methylation	1/72	104/18614	0.332476	0.396504	0.266215	LMNA	1
BP	GO:0046939	nucleotide phosphorylation	1/72	104/18614	0.332476	0.396504	0.266215	STAT3	1
BP	GO:0060291	long-term synaptic potentiation	1/72	104/18614	0.332476	0.396504	0.266215	MAPK1	1
BP	GO:0070252	actin-mediated cell contraction	1/72	104/18614	0.332476	0.396504	0.266215	DSP	1
BP	GO:0071868	cellular response to monoamine stimulus	1/72	104/18614	0.332476	0.396504	0.266215	MAPK1	1
BP	GO:0071870	cellular response to catecholamine stimulus	1/72	104/18614	0.332476	0.396504	0.266215	MAPK1	1
BP	GO:0110020	regulation of actomyosin structure organization	1/72	104/18614	0.332476	0.396504	0.266215	PAK2	1
BP	GO:0001841	neural tube formation	1/72	105/18614	0.335072	0.398386	0.267479	APAF1	1
BP	GO:0006766	vitamin metabolic process	1/72	105/18614	0.335072	0.398386	0.267479	NFKB1	1
BP	GO:0009062	fatty acid catabolic process	1/72	105/18614	0.335072	0.398386	0.267479	AKT1	1
BP	GO:0021549	cerebellum development	1/72	105/18614	0.335072	0.398386	0.267479	TP53	1
BP	GO:0042102	positive regulation of T cell proliferation	1/72	105/18614	0.335072	0.398386	0.267479	IL18	1
BP	GO:0061387	regulation of extent of cell growth	1/72	105/18614	0.335072	0.398386	0.267479	MAPT	1
BP	GO:0002027	regulation of heart rate	1/72	106/18614	0.337659	0.400245	0.268727	DSP	1
BP	GO:0006754	ATP biosynthetic process	1/72	106/18614	0.337659	0.400245	0.268727	PARP1	1
BP	GO:0009135	purine nucleoside diphosphate metabolic process	1/72	106/18614	0.337659	0.400245	0.268727	STAT3	1
BP	GO:0009179	purine ribonucleoside diphosphate metabolic process	1/72	106/18614	0.337659	0.400245	0.268727	STAT3	1
BP	GO:0046545	development of primary female sexual characteristics	1/72	106/18614	0.337659	0.400245	0.268727	GAS2	1
BP	GO:1901890	positive regulation of cell junction assembly	1/72	106/18614	0.337659	0.400245	0.268727	IL1RAP	1
BP	GO:0003279	cardiac septum development	1/72	107/18614	0.340235	0.402081	0.269959	TP53	1
BP	GO:0015837	amine transport	1/72	107/18614	0.340235	0.402081	0.269959	ITGB1	1
BP	GO:0046822	regulation of nucleocytoplasmic transport	1/72	107/18614	0.340235	0.402081	0.269959	SFN	1
BP	GO:0071867	response to monoamine	1/72	107/18614	0.340235	0.402081	0.269959	MAPK1	1
BP	GO:0071869	response to catecholamine	1/72	107/18614	0.340235	0.402081	0.269959	MAPK1	1
BP	GO:1901655	cellular response to ketone	1/72	107/18614	0.340235	0.402081	0.269959	AKT1	1
BP	GO:0060326	cell chemotaxis	2/72	312/18614	0.340602	0.402311	0.270114	MAPK1/PLEC	2
BP	GO:0014013	regulation of gliogenesis	1/72	108/18614	0.342802	0.403894	0.271177	TP53	1
BP	GO:0032231	regulation of actin filament bundle assembly	1/72	108/18614	0.342802	0.403894	0.271177	PAK2	1
BP	GO:0032963	collagen metabolic process	1/72	108/18614	0.342802	0.403894	0.271177	ITGB1	1
BP	GO:0033138	positive regulation of peptidyl-serine phosphorylation	1/72	108/18614	0.342802	0.403894	0.271177	AKT1	1
BP	GO:0043266	regulation of potassium ion transport	1/72	108/18614	0.342802	0.403894	0.271177	ITGB1	1
BP	GO:0009914	hormone transport	2/72	315/18614	0.344835	0.404672	0.271699	PRKAR1A/PPP3CB	2
BP	GO:0001708	cell fate specification	1/72	109/18614	0.345359	0.404672	0.271699	ITGB1	1
BP	GO:0007218	neuropeptide signaling pathway	1/72	109/18614	0.345359	0.404672	0.271699	RELA	1
BP	GO:0007631	feeding behavior	1/72	109/18614	0.345359	0.404672	0.271699	STAT3	1
BP	GO:0019395	fatty acid oxidation	1/72	109/18614	0.345359	0.404672	0.271699	AKT1	1
BP	GO:0030038	contractile actin filament bundle assembly	1/72	109/18614	0.345359	0.404672	0.271699	PAK2	1
[truncated: 778 more rows]

## Sheet: Table S4
Table S4. KEGG analysis of the 72 DEG_PANoptosis.
ID	Description	GeneRatio	BgRatio	pvalue	p.adjust	qvalue	geneID	Count
hsa04210	Apoptosis	20/68	136/8622	9.43263e-21	1.8488e-18	8.43973e-19	MAPK1/LMNA/RIPK1/CASP8/TNFRSF1A/FAS/APAF1/PARP1/NFKB1/BID/AKT1/TP53/MCL1/TNFRSF10B/CSF2RB/RELA/LMNB1/DFFB/XIAP/CYCS	20
hsa05417	Lipid and atherosclerosis	21/68	215/8622	5.42223e-18	5.31378e-16	2.42573e-16	MAPK1/LY96/CASP8/IRAK1/TNFRSF1A/FAS/APAF1/NFKB1/BID/AKT1/IL18/TP53/STAT3/TNFRSF10B/MYD88/IRAK4/RELA/CD14/CASP1/CYCS/PPP3CB	21
hsa03050	Proteasome	13/68	46/8622	1.13247e-17	7.39882e-16	3.37755e-16	PSME3/PSMC3/PSMD8/PSMB8/PSMB10/PSMD2/PSMD1/PSME1/PSMD14/PSMC4/PSMA1/PSMB5/PSMB9	13
hsa05169	Epstein-Barr virus infection	20/68	202/8622	2.96195e-17	1.45135e-15	6.62541e-16	PSMC3/RIPK1/CASP8/IRAK1/PSMD8/FAS/PSMD2/APAF1/PSMD1/NFKB1/BID/PSMD14/AKT1/TP53/PSMC4/STAT3/MYD88/IRAK4/RELA/CYCS	20
hsa05145	Toxoplasmosis	15/68	111/8622	4.22375e-15	1.65571e-13	7.5583e-14	MAPK1/LY96/CASP8/IRAK1/TNFRSF1A/ITGB1/NFKB1/AKT1/STAT3/MYD88/PIK3R5/IRAK4/RELA/XIAP/CYCS	15
hsa05130	Pathogenic Escherichia coli infection	18/68	198/8622	6.76996e-15	2.21152e-13	1.00956e-13	MAPK1/RIPK1/CASP8/IRAK1/PAK2/CASP4/TNFRSF1A/FAS/ITGB1/IL1R1/NFKB1/IL18/TNFRSF10B/MYD88/IRAK4/RELA/CASP1/CYCS	18
hsa05132	Salmonella infection	19/68	249/8622	2.69872e-14	7.55642e-13	3.44949e-13	MAPK1/LY96/RIPK1/CASP8/IRAK1/DYNLL1/CASP4/TNFRSF1A/NFKB1/AKT1/IL18/TNFRSF10B/KPNA1/MYD88/IRAK4/RELA/CD14/CASP1/CYCS	19
hsa05160	Hepatitis C	16/68	158/8622	4.86282e-14	1.19139e-12	5.43868e-13	PSME3/MAPK1/RIPK1/CASP8/TNFRSF1A/FAS/APAF1/NFKB1/BID/YWHAZ/AKT1/TP53/STAT3/YWHAG/RELA/CYCS	16
hsa05164	Influenza A	16/68	171/8622	1.70004e-13	3.70231e-12	1.6901e-12	MAPK1/CASP8/TNFRSF1A/FAS/APAF1/NFKB1/BID/AKT1/IL18/TNFRSF10B/KPNA1/MYD88/IRAK4/RELA/CASP1/CYCS	16
hsa05133	Pertussis	12/68	76/8622	4.39073e-13	8.60583e-12	3.92855e-12	MAPK1/LY96/IRAK1/ITGB1/NFKB1/IRF1/MYD88/IRAK4/RELA/CD14/CASP1/ITGA5	12
hsa05161	Hepatitis B	15/68	162/8622	1.25515e-12	2.23644e-11	1.02093e-11	MAPK1/CASP8/IRAK1/FAS/APAF1/NFKB1/BID/YWHAZ/AKT1/TP53/STAT3/MYD88/IRAK4/RELA/CYCS	15
hsa05131	Shigellosis	17/68	247/8622	4.1572e-12	6.7901e-11	3.09967e-11	MAPK1/RIPK1/CASP4/TNFRSF1A/ITGB1/IL1R1/NFKB1/AKT1/IL18/TP53/UBC/MYD88/RELA/CD14/CASP1/ITGA5/CYCS	17
hsa05152	Tuberculosis	15/68	180/8622	5.87548e-12	8.85841e-11	4.04385e-11	MAPK1/CASP8/IRAK1/TNFRSF1A/APAF1/NFKB1/BID/AKT1/IL18/MYD88/IRAK4/RELA/CD14/CYCS/PPP3CB	15
hsa05010	Alzheimer disease	20/68	384/8622	6.63965e-12	9.29552e-11	4.24339e-11	PSMC3/MAPK1/CASP8/PSMD8/TNFRSF1A/FAS/PSMD2/APAF1/PSMD1/NFKB1/BID/PSMD14/AKT1/PSMC4/PSMA1/PSMB5/RELA/MAPT/CYCS/PPP3CB	20
hsa04064	NF-kappa B signaling pathway	12/68	104/8622	2.06504e-11	2.69832e-10	1.23178e-10	LY96/RIPK1/IRAK1/TNFRSF1A/PARP1/IL1R1/NFKB1/MYD88/IRAK4/RELA/CD14/XIAP	12
hsa05162	Measles	13/68	138/8622	3.78583e-11	4.63764e-10	2.11707e-10	CASP8/IRAK1/FAS/APAF1/NFKB1/BID/AKT1/TP53/STAT3/MYD88/IRAK4/RELA/CYCS	13
hsa05170	Human immunodeficiency virus 1 infection	15/68	212/8622	6.21628e-11	7.167e-10	3.27172e-10	MAPK1/RIPK1/CASP8/IRAK1/PAK2/TNFRSF1A/FAS/NFKB1/BID/AKT1/MYD88/IRAK4/RELA/CYCS/PPP3CB	15
hsa05167	Kaposi sarcoma-associated herpesvirus infection	14/68	194/8622	2.2646e-10	2.4659e-09	1.12568e-09	MAPK1/CASP8/TNFRSF1A/FAS/NFKB1/BID/AKT1/TP53/STAT3/UBC/PIK3R5/RELA/CYCS/PPP3CB	14
hsa05022	Pathways of neurodegeneration	20/68	476/8622	3.22686e-10	3.32876e-09	1.51957e-09	PSMC3/MAPK1/CASP8/PSMD8/TNFRSF1A/FAS/PSMD2/APAF1/PSMD1/NFKB1/BID/PSMD14/PSMC4/PSMA1/PSMB5/UBC/RELA/MAPT/CYCS/PPP3CB	20
hsa05134	Legionellosis	9/68	56/8622	3.86244e-10	3.78519e-09	1.72794e-09	CASP8/APAF1/NFKB1/IL18/MYD88/RELA/CD14/CASP1/CYCS	9
hsa04620	Toll-like receptor signaling pathway	11/68	108/8622	6.00374e-10	5.60349e-09	2.55799e-09	MAPK1/LY96/RIPK1/CASP8/IRAK1/NFKB1/AKT1/MYD88/IRAK4/RELA/CD14	11
hsa04936	Alcoholic liver disease	12/68	142/8622	8.25407e-10	7.35362e-09	3.35692e-09	LY96/RIPK1/CASP8/IRAK1/TNFRSF1A/FAS/NFKB1/AKT1/MYD88/IRAK4/RELA/CD14	12
hsa04010	MAPK signaling pathway	16/68	301/8622	9.32106e-10	7.94316e-09	3.62604e-09	MAPK1/IRAK1/PAK2/TNFRSF1A/FAS/IL1R1/NFKB1/AKT1/TP53/MYD88/IRAK4/RELA/CD14/MAPT/IL1RAP/PPP3CB	16
hsa05163	Human cytomegalovirus infection	14/68	225/8622	1.60453e-09	1.31036e-08	5.98179e-09	MAPK1/RIPK1/CASP8/TNFRSF1A/FAS/IL1R1/NFKB1/BID/AKT1/TP53/STAT3/RELA/CYCS/PPP3CB	14
hsa01524	Platinum drug resistance	9/68	73/8622	4.45453e-09	3.49235e-08	1.59425e-08	MAPK1/CASP8/FAS/APAF1/BID/AKT1/TP53/XIAP/CYCS	9
hsa04115	p53 signaling pathway	9/68	74/8622	5.03997e-09	3.79936e-08	1.7344e-08	CHEK2/CASP8/SFN/FAS/APAF1/BID/TP53/TNFRSF10B/CYCS	9
hsa05142	Chagas disease	10/68	102/8622	5.64799e-09	4.10002e-08	1.87165e-08	MAPK1/CASP8/IRAK1/TNFRSF1A/FAS/NFKB1/AKT1/MYD88/IRAK4/RELA	10
hsa05135	Yersinia infection	11/68	137/8622	7.71298e-09	5.39908e-08	2.46467e-08	MAPK1/IRAK1/ITGB1/NFKB1/AKT1/IL18/MYD88/IRAK4/RELA/CASP1/ITGA5	11
hsa04668	TNF signaling pathway	10/68	114/8622	1.67575e-08	1.13258e-07	5.1702e-08	MAPK1/RIPK1/CASP8/TNFRSF1A/FAS/NFKB1/AKT1/IRF1/RELA/XIAP	10
hsa04621	NOD-like receptor signaling pathway	12/68	186/8622	1.80812e-08	1.1813e-07	5.39263e-08	MAPK1/RIPK1/CASP8/CASP4/NFKB1/IL18/MYD88/IRAK4/RELA/CASP1/XIAP/TRPM7	12
hsa04217	Necroptosis	11/68	159/8622	3.67585e-08	2.32408e-07	1.06094e-07	RIPK1/CASP8/TNFRSF1A/FAS/PARP1/BID/STAT3/TNFRSF10B/CASP1/XIAP/TRPM7	11
hsa05014	Amyotrophic lateral sclerosis	15/68	364/8622	1.04012e-07	6.37076e-07	2.90824e-07	PSMC3/PSMD8/TNFRSF1A/PSMD2/APAF1/PSMD1/BID/PSMD14/TP53/PSMC4/PSMA1/PSMB5/CASP1/CYCS/PPP3CB	15
hsa05012	Parkinson disease	13/68	266/8622	1.17906e-07	7.0029e-07	3.19681e-07	PSMC3/PSMD8/PSMD2/APAF1/PSMD1/PSMD14/TP53/PSMC4/PSMA1/PSMB5/UBC/MAPT/CYCS	13
hsa05017	Spinocerebellar ataxia	10/68	143/8622	1.46996e-07	8.30312e-07	3.79036e-07	PSMC3/PSMD8/PSMD2/PSMD1/PSMD14/AKT1/PSMC4/PSMA1/PSMB5/CYCS	10
hsa04215	Apoptosis	6/68	32/8622	1.4827e-07	8.30312e-07	3.79036e-07	CASP8/TNFRSF1A/APAF1/BID/XIAP/CYCS	6
hsa05222	Small cell lung cancer	8/68	92/8622	5.40624e-07	2.9434e-06	1.34366e-06	APAF1/ITGB1/NFKB1/AKT1/TP53/RELA/XIAP/CYCS	8
hsa05020	Prion disease	12/68	272/8622	1.14847e-06	6.08379e-06	2.77724e-06	PSMC3/MAPK1/PSMD8/PSMD2/APAF1/PSMD1/PSMD14/PSMC4/PSMA1/PSMB5/CYCS/PPP3CB	12
hsa04625	C-type lectin receptor signaling pathway	8/68	104/8622	1.38838e-06	7.16112e-06	3.26904e-06	MAPK1/CASP8/NFKB1/AKT1/IRF1/RELA/CASP1/PPP3CB	8
hsa05140	Leishmaniasis	7/68	77/8622	2.15226e-06	1.08165e-05	4.9377e-06	MAPK1/IRAK1/ITGB1/NFKB1/MYD88/IRAK4/RELA	7
hsa04722	Neurotrophin signaling pathway	8/68	119/8622	3.85042e-06	1.88308e-05	8.59622e-06	MAPK1/IRAK1/NFKB1/AKT1/TP53/IRAK4/RELA/IRAK3	8
hsa05016	Huntington disease	12/68	306/8622	3.93909e-06	1.88308e-05	8.59622e-06	PSMC3/CASP8/PSMD8/PSMD2/APAF1/PSMD1/PSMD14/TP53/PSMC4/PSMA1/PSMB5/CYCS	12
hsa05235	PD-L1 expression and PD-1 checkpoint pathway in cancer	7/68	89/8622	5.72353e-06	2.67098e-05	1.2193e-05	MAPK1/NFKB1/AKT1/STAT3/MYD88/RELA/PPP3CB	7
hsa05166	Human T-cell leukemia virus 1 infection	10/68	222/8622	8.23062e-06	3.75163e-05	1.71261e-05	MAPK1/CHEK2/TNFRSF1A/IL1R1/NFKB1/AKT1/TP53/RELA/XIAP/PPP3CB	10
hsa05165	Human papillomavirus infection	12/68	331/8622	8.81454e-06	3.92648e-05	1.79243e-05	MAPK1/CASP8/TNFRSF1A/FAS/ITGB1/NFKB1/AKT1/TP53/BCAP31/IRF1/RELA/ITGA5	12
hsa05221	Acute myeloid leukemia	6/68	67/8622	1.31532e-05	5.72895e-05	2.61526e-05	MAPK1/NFKB1/AKT1/STAT3/RELA/CD14	6
hsa04917	Prolactin signaling pathway	6/68	70/8622	1.69641e-05	7.22819e-05	3.29966e-05	MAPK1/NFKB1/AKT1/STAT3/IRF1/RELA	6
hsa04659	Th17 cell differentiation	7/68	108/8622	2.05826e-05	8.58338e-05	3.9183e-05	MAPK1/IL1R1/NFKB1/STAT3/RELA/IL1RAP/PPP3CB	7
hsa04623	Cytosolic DNA-sensing pathway	6/68	75/8622	2.52606e-05	0.000103147	4.70866e-05	RIPK1/CASP8/NFKB1/IL18/RELA/CASP1	6
hsa04932	Non-alcoholic fatty liver disease	8/68	155/8622	2.69831e-05	0.000106848	4.87758e-05	CASP8/TNFRSF1A/FAS/NFKB1/BID/AKT1/RELA/CYCS	8
hsa05212	Pancreatic cancer	6/68	76/8622	2.7257e-05	0.000106848	4.87758e-05	MAPK1/NFKB1/AKT1/TP53/STAT3/RELA	6
hsa04218	Cellular senescence	8/68	156/8622	2.82651e-05	0.000108627	4.95878e-05	MAPK1/CHEK2/NFKB1/AKT1/TP53/RELA/TRPM7/PPP3CB	8
hsa04071	Sphingolipid signaling pathway	7/68	121/8622	4.29922e-05	0.000162048	7.39745e-05	MAPK1/TNFRSF1A/NFKB1/BID/AKT1/TP53/RELA	7
hsa05171	Coronavirus disease	9/68	232/8622	7.83047e-05	0.00028958	0.000132193	MAPK1/IRAK1/TNFRSF1A/NFKB1/STAT3/MYD88/IRAK4/RELA/CASP1	9
hsa04380	Osteoclast differentiation	7/68	135/8622	8.64084e-05	0.000313631	0.000143172	MAPK1/TNFRSF1A/IL1R1/NFKB1/AKT1/RELA/PPP3CB	7
hsa04151	PI3K-Akt signaling pathway	11/68	359/8622	0.000101421	0.000361429	0.000164992	MAPK1/ITGB1/NFKB1/YWHAZ/AKT1/TP53/MCL1/YWHAG/PIK3R5/RELA/ITGA5	11
hsa05203	Viral carcinogenesis	8/68	204/8622	0.000187207	0.000655226	0.00029911	MAPK1/CASP8/NFKB1/YWHAZ/TP53/STAT3/YWHAG/RELA	8
hsa04920	Adipocytokine signaling pathway	5/68	69/8622	0.000199973	0.000687627	0.000313901	TNFRSF1A/NFKB1/AKT1/STAT3/RELA	5
hsa05220	Chronic myeloid leukemia	5/68	76/8622	0.000315044	0.00106463	0.000486003	MAPK1/NFKB1/AKT1/TP53/RELA	5
hsa04660	T cell receptor signaling pathway	6/68	121/8622	0.00036308	0.00120616	0.000550611	MAPK1/PAK2/NFKB1/AKT1/RELA/PPP3CB	6
hsa04662	B cell receptor signaling pathway	5/68	84/8622	0.000501489	0.0016382	0.000747834	MAPK1/NFKB1/AKT1/RELA/PPP3CB	5
hsa05418	Fluid shear stress and atherosclerosis	6/68	139/8622	0.000759335	0.00243983	0.00111378	TNFRSF1A/IL1R1/NFKB1/AKT1/TP53/RELA	6
hsa05215	Prostate cancer	5/68	97/8622	0.000967496	0.00305853	0.00139622	MAPK1/NFKB1/AKT1/TP53/RELA	5
hsa05205	Proteoglycans in cancer	7/68	205/8622	0.00110033	0.00339904	0.00155166	MAPK1/FAS/ITGB1/AKT1/TP53/STAT3/ITGA5	7
hsa04933	AGE-RAGE signaling pathway in diabetic complications	5/68	100/8622	0.00110989	0.00339904	0.00155166	MAPK1/NFKB1/AKT1/STAT3/RELA	5
hsa05207	Chemical carcinogenesis	7/68	212/8622	0.00133736	0.00403266	0.0018409	MAPK1/NFKB1/AKT1/STAT3/KPNA1/RELA/XIAP	7
hsa04931	Insulin resistance	5/68	108/8622	0.00156556	0.00464923	0.00212237	TNFRSF1A/NFKB1/AKT1/STAT3/RELA	5
hsa04066	HIF-1 signaling pathway	5/68	109/8622	0.00163092	0.00477106	0.00217798	MAPK1/NFKB1/AKT1/STAT3/RELA	5
hsa05321	Inflammatory bowel disease	4/68	65/8622	0.0016689	0.00481036	0.00219592	NFKB1/IL18/STAT3/RELA	4
hsa04622	RIG-I-like receptor signaling pathway	4/68	71/8622	0.00231183	0.00656694	0.0029978	RIPK1/CASP8/NFKB1/RELA	4
hsa05223	Non-small cell lung cancer	4/68	72/8622	0.00243344	0.00681364	0.00311041	MAPK1/AKT1/TP53/STAT3	4
hsa05143	African trypanosomiasis	3/68	37/8622	0.00300973	0.00830854	0.00379284	FAS/IL18/MYD88	3
hsa05412	Arrhythmogenic right ventricular cardiomyopathy	4/68	77/8622	0.00310809	0.0084609	0.00386239	LMNA/ITGB1/ITGA5/DSP	4
hsa04650	Natural killer cell mediated cytotoxicity	5/68	132/8622	0.00375755	0.0100888	0.0046055	MAPK1/FAS/BID/TNFRSF10B/PPP3CB	5
hsa04613	Neutrophil extracellular trap formation	6/68	191/8622	0.00382719	0.0101369	0.00462747	MAPK1/CASP4/NFKB1/AKT1/RELA/CASP1	6
hsa04062	Chemokine signaling pathway	6/68	192/8622	0.0039265	0.0102612	0.00468424	MAPK1/NFKB1/AKT1/STAT3/PIK3R5/RELA	6
hsa05210	Colorectal cancer	4/68	86/8622	0.00462577	0.0119296	0.00544585	MAPK1/AKT1/TP53/CYCS	4
hsa04510	Focal adhesion	6/68	203/8622	0.00514952	0.0131079	0.00598372	MAPK1/PAK2/ITGB1/AKT1/ITGA5/XIAP	6
hsa04211	Longevity regulating pathway	4/68	89/8622	0.00522572	0.0131313	0.00599442	NFKB1/AKT1/TP53/RELA	4
hsa04658	Th1 and Th2 cell differentiation	4/68	92/8622	0.00587582	0.014578	0.00665483	MAPK1/NFKB1/RELA/PPP3CB	4
hsa04657	IL-17 signaling pathway	4/68	94/8622	0.00633797	0.015528	0.00708852	MAPK1/CASP8/NFKB1/RELA	4
hsa04110	Cell cycle	5/68	157/8622	0.00778807	0.0188452	0.00860281	CHEK2/SFN/YWHAZ/TP53/YWHAG	5
hsa05146	Amoebiasis	4/68	102/8622	0.00842751	0.0201438	0.00919562	IL1R1/NFKB1/RELA/CD14	4
hsa04060	Cytokine-cytokine receptor interaction	7/68	297/8622	0.00861416	0.0203419	0.00928603	TNFRSF1A/FAS/IL1R1/IL18/TNFRSF10B/CSF2RB/IL1RAP	7
hsa05213	Endometrial cancer	3/68	58/8622	0.0106268	0.0247958	0.0113192	MAPK1/AKT1/TP53	3
hsa04370	VEGF signaling pathway	3/68	59/8622	0.0111338	0.0256732	0.0117198	MAPK1/AKT1/PPP3CB	3
hsa05416	Viral myocarditis	3/68	60/8622	0.0116546	0.0265617	0.0121254	CASP8/BID/CYCS	3
hsa04611	Platelet activation	4/68	124/8622	0.0163597	0.0368563	0.0168248	MAPK1/ITGB1/AKT1/PIK3R5	4
hsa05211	Renal cell carcinoma	3/68	69/8622	0.0169724	0.0378022	0.0172566	MAPK1/PAK2/AKT1	3
hsa05230	Central carbon metabolism in cancer	3/68	70/8622	0.0176341	0.0388347	0.017728	MAPK1/AKT1/TP53	3
hsa04926	Relaxin signaling pathway	4/68	129/8622	0.0186475	0.0404791	0.0184786	MAPK1/NFKB1/AKT1/RELA	4
hsa04137	Mitophagy	3/68	72/8622	0.0190004	0.0404791	0.0184786	TP53/UBC/RELA	3
hsa05218	Melanoma	3/68	72/8622	0.0190004	0.0404791	0.0184786	MAPK1/AKT1/TP53	3
hsa04114	Oocyte meiosis	4/68	131/8622	0.0196157	0.0413406	0.0188719	MAPK1/YWHAZ/YWHAG/PPP3CB	4
hsa05214	Glioma	3/68	75/8622	0.0211573	0.0441151	0.0201385	MAPK1/AKT1/TP53	3
hsa05100	Bacterial invasion of epithelial cells	3/68	77/8622	0.022667	0.0467655	0.0213484	ITGB1/ITGA5/ARHGAP10	3
hsa01523	Antifolate resistance	2/68	30/8622	0.0231287	0.0472211	0.0215563	NFKB1/RELA	2
hsa01521	EGFR tyrosine kinase inhibitor resistance	3/68	79/8622	0.0242341	0.048968	0.0223538	MAPK1/AKT1/STAT3	3
hsa04012	ErbB signaling pathway	3/68	85/8622	0.0292802	0.0585604	0.0267327	MAPK1/PAK2/AKT1	3
hsa05410	Hypertrophic cardiomyopathy	3/68	90/8622	0.0338783	0.0656915	0.0299881	LMNA/ITGB1/ITGA5	3
hsa04810	Regulation of actin cytoskeleton	5/68	229/8622	0.0340918	0.0656915	0.0299881	MAPK1/PAK2/ITGB1/AKT1/ITGA5	5
hsa04960	Aldosterone-regulated sodium reabsorption	2/68	37/8622	0.0341864	0.0656915	0.0299881	MAPK1/SFN	2
hsa05216	Thyroid cancer	2/68	37/8622	0.0341864	0.0656915	0.0299881	MAPK1/TP53	2
hsa05206	MicroRNAs in cancer	6/68	310/8622	0.0348971	0.0664061	0.0303143	MAPK1/NFKB1/TP53/MCL1/STAT3/ITGA5	6
hsa04014	Ras signaling pathway	5/68	236/8622	0.0380625	0.0717332	0.0327461	MAPK1/PAK2/NFKB1/AKT1/RELA	5
hsa05414	Dilated cardiomyopathy	3/68	96/8622	0.0398627	0.0744103	0.0339682	LMNA/ITGB1/ITGA5	3
hsa05219	Bladder cancer	2/68	41/8622	0.0412561	0.0761666	0.0347699	MAPK1/TP53	2
hsa04630	JAK-STAT signaling pathway	4/68	166/8622	0.0416921	0.0761666	0.0347699	AKT1/MCL1/STAT3/CSF2RB	4
hsa01522	Endocrine resistance	3/68	98/8622	0.0419693	0.0761666	0.0347699	MAPK1/AKT1/TP53	3
hsa04022	cGMP-PKG signaling pathway	4/68	167/8622	0.0424692	0.0763667	0.0348613	MAPK1/AKT1/PIK3R5/PPP3CB	4
hsa04640	Hematopoietic cell lineage	3/68	99/8622	0.0430435	0.0766956	0.0350114	IL1R1/CD14/ITGA5	3
hsa04061	Viral protein interaction with cytokine and cytokine receptor	3/68	100/8622	0.0441314	0.0779256	0.0355729	TNFRSF1A/IL18/TNFRSF10B	3
hsa04922	Glucagon signaling pathway	3/68	107/8622	0.0521282	0.0912243	0.0416437	AKT1/SIK1/PPP3CB	3
hsa04360	Axon guidance	4/68	182/8622	0.0551116	0.0955917	0.0436375	MAPK1/PAK2/ITGB1/PPP3CB	4
hsa05030	Cocaine addiction	2/68	49/8622	0.0568507	0.0977434	0.0446197	NFKB1/RELA	2
hsa05144	Malaria	2/68	50/8622	0.0589254	0.100429	0.0458459	IL18/MYD88	2
hsa04725	Cholinergic synapse	3/68	113/8622	0.059503	0.10054	0.0458962	MAPK1/AKT1/PIK3R5	3
hsa05202	Transcriptional misregulation in cancer	4/68	193/8622	0.065548	0.109807	0.0501267	NFKB1/TP53/RELA/CD14	4
hsa04935	Growth hormone synthesis, secretion and action	3/68	120/8622	0.0686937	0.11334	0.0517396	MAPK1/AKT1/STAT3	3
hsa03266	Virion	1/68	9/8622	0.0688136	0.11334	0.0517396	ITGA5	1
hsa04919	Thyroid hormone signaling pathway	3/68	121/8622	0.0700569	0.114426	0.0522354	MAPK1/AKT1/TP53	3
hsa05415	Diabetic cardiomyopathy	4/68	203/8622	0.0758745	0.122904	0.0561055	PARP1/NFKB1/AKT1/RELA	4
hsa04068	FoxO signaling pathway	3/68	131/8622	0.0843519	0.135516	0.0618629	MAPK1/AKT1/STAT3	3
hsa04929	GnRH secretion	2/68	64/8622	0.0904744	0.144171	0.0658136	MAPK1/AKT1	2
hsa04910	Insulin signaling pathway	3/68	137/8622	0.0934844	0.147766	0.0674548	MAPK1/AKT1/PRKAR1A	3
hsa04371	Apelin signaling pathway	3/68	139/8622	0.0966169	0.151495	0.0691574	MAPK1/AKT1/PIK3R5	3
hsa04720	Long-term potentiation	2/68	67/8622	0.097769	0.152085	0.0694266	MAPK1/PPP3CB	2
hsa05208	Chemical carcinogenesis	4/68	223/8622	0.0988337	0.152531	0.06963	MAPK1/NFKB1/AKT1/RELA	4
hsa04664	Fc epsilon RI signaling pathway	2/68	68/8622	0.100237	0.153488	0.070067	MAPK1/AKT1	2
hsa04024	cAMP signaling pathway	4/68	225/8622	0.101292	0.153901	0.0702557	MAPK1/NFKB1/AKT1/RELA	4
hsa04550	Signaling pathways regulating pluripotency of stem cells	3/68	143/8622	0.10301	0.155307	0.0708974	MAPK1/AKT1/STAT3	3
hsa05120	Epithelial cell signaling in Helicobacter pylori infection	2/68	70/8622	0.105225	0.157436	0.0718693	NFKB1/RELA	2
hsa05224	Breast cancer	3/68	147/8622	0.109568	0.162692	0.0742687	MAPK1/AKT1/TP53	3
hsa04072	Phospholipase D signaling pathway	3/68	148/8622	0.111233	0.163922	0.0748302	MAPK1/AKT1/PIK3R5	3
hsa05226	Gastric cancer	3/68	149/8622	0.112907	0.165148	0.0753899	MAPK1/AKT1/TP53	3
hsa04145	Phagosome	3/68	152/8622	0.117989	0.171303	0.0781996	ITGB1/CD14/ITGA5	3
hsa04261	Adrenergic signaling in cardiomyocytes	3/68	154/8622	0.121425	0.173717	0.0793017	MAPK1/AKT1/PIK3R5	3
hsa04921	Oxytocin signaling pathway	3/68	154/8622	0.121425	0.173717	0.0793017	MAPK1/PIK3R5/PPP3CB	3
hsa04150	mTOR signaling pathway	3/68	156/8622	0.124897	0.177306	0.0809401	MAPK1/TNFRSF1A/AKT1	3
hsa04612	Antigen processing and presentation	2/68	78/8622	0.125813	0.177306	0.0809401	PSME3/PSME1	2
hsa04390	Hippo signaling pathway	3/68	157/8622	0.126647	0.177306	0.0809401	YWHAZ/TP53BP2/YWHAG	3
hsa04140	Autophagy	3/68	165/8622	0.140961	0.195946	0.0894491	MAPK1/AKT1/UBC	3
hsa05225	Hepatocellular carcinoma	3/68	168/8622	0.146467	0.202165	0.092288	MAPK1/AKT1/TP53	3
hsa04512	ECM-receptor interaction	2/68	89/8622	0.155502	0.213135	0.0972958	ITGB1/ITGA5	2
hsa00900	Terpenoid backbone biosynthesis	1/68	23/8622	0.16669	0.226883	0.103572	FNTA	1
hsa04666	Fc gamma R-mediated phagocytosis	2/68	97/8622	0.177862	0.24042	0.109751	MAPK1/AKT1	2
hsa04750	Inflammatory mediator regulation of TRP channels	2/68	98/8622	0.180693	0.240924	0.109981	IL1R1/IL1RAP	2
hsa05231	Choline metabolism in cancer	2/68	98/8622	0.180693	0.240924	0.109981	MAPK1/AKT1	2
hsa04914	Progesterone-mediated oocyte maturation	2/68	102/8622	0.192085	0.254383	0.116125	MAPK1/AKT1	2
hsa03013	Nucleocytoplasmic transport	2/68	108/8622	0.209346	0.275381	0.125711	ACIN1/KPNA1	2
hsa04724	Glutamatergic synapse	2/68	115/8622	0.22968	0.298218	0.136136	MAPK1/PPP3CB	2
hsa04015	Rap1 signaling pathway	3/68	210/8622	0.22975	0.298218	0.136136	MAPK1/ITGB1/AKT1	3
hsa05330	Allograft rejection	1/68	38/8622	0.260319	0.335675	0.153235	FAS	1
hsa04216	Ferroptosis	1/68	41/8622	0.277761	0.355711	0.162381	TP53	1
hsa04728	Dopaminergic synapse	2/68	132/8622	0.279487	0.355711	0.162381	AKT1/PPP3CB	2
hsa05332	Graft-versus-host disease	1/68	42/8622	0.283484	0.358471	0.163641	FAS	1
hsa04940	Type I diabetes mellitus	1/68	43/8622	0.289163	0.363307	0.165849	FAS	1
hsa04915	Estrogen signaling pathway	2/68	137/8622	0.294145	0.363398	0.165891	MAPK1/AKT1	2
hsa03410	Base excision repair	1/68	44/8622	0.294797	0.363398	0.165891	PARP1	1
hsa04962	Vasopressin-regulated water reabsorption	1/68	44/8622	0.294797	0.363398	0.165891	DYNLL1	1
hsa04930	Type II diabetes mellitus	1/68	46/8622	0.305934	0.37477	0.171082	MAPK1	1
hsa04120	Ubiquitin mediated proteolysis	2/68	142/8622	0.308767	0.375891	0.171593	UBC/XIAP	2
hsa04973	Carbohydrate digestion and absorption	1/68	47/8622	0.311438	0.376801	0.172009	AKT1	1
hsa05320	Autoimmune thyroid disease	1/68	53/8622	0.343566	0.413122	0.18859	FAS	1
hsa04923	Regulation of lipolysis in adipocytes	1/68	58/8622	0.369208	0.441248	0.201429	AKT1	1
hsa04730	Long-term depression	1/68	60/8622	0.379186	0.447713	0.20438	MAPK1	1
hsa04978	Mineral absorption	1/68	60/8622	0.379186	0.447713	0.20438	TRPM7	1
hsa04213	Longevity regulating pathway	1/68	61/8622	0.384116	0.450819	0.205798	AKT1	1
hsa05217	Basal cell carcinoma	1/68	63/8622	0.393862	0.459506	0.209764	TP53	1
hsa04310	Wnt signaling pathway	2/68	174/8622	0.400376	0.464341	0.211971	TP53/PPP3CB	2
hsa04924	Renin secretion	1/68	69/8622	0.422196	0.483921	0.220909	PPP3CB	1
hsa05031	Amphetamine addiction	1/68	69/8622	0.422196	0.483921	0.220909	PPP3CB	1
hsa03320	PPAR signaling pathway	1/68	75/8622	0.449225	0.511907	0.233685	UBC	1
hsa04540	Gap junction	1/68	88/8622	0.503585	0.570536	0.260449	MAPK1	1
hsa04520	Adherens junction	1/68	93/8622	0.523055	0.582493	0.265907	MAPK1	1
hsa04912	GnRH signaling pathway	1/68	93/8622	0.523055	0.582493	0.265907	MAPK1	1
hsa05323	Rheumatoid arthritis	1/68	93/8622	0.523055	0.582493	0.265907	IL18	1
hsa03015	mRNA surveillance pathway	1/68	97/8622	0.538087	0.5925	0.270475	ACIN1	1
hsa04713	Circadian entrainment	1/68	97/8622	0.538087	0.5925	0.270475	MAPK1	1
hsa04916	Melanogenesis	1/68	101/8622	0.552652	0.605138	0.276245	MAPK1	1
hsa04928	Parathyroid hormone synthesis, secretion and action	1/68	106/8622	0.570223	0.620909	0.283444	MAPK1	1
hsa04350	TGF-beta signaling pathway	1/68	108/8622	0.577059	0.624882	0.285258	MAPK1	1
hsa04670	Leukocyte transendothelial migration	1/68	115/8622	0.600154	0.642788	0.293432	ITGB1	1
hsa04726	Serotonergic synapse	1/68	115/8622	0.600154	0.642788	0.293432	MAPK1	1
hsa04152	AMPK signaling pathway	1/68	121/8622	0.618957	0.659324	0.30098	AKT1	1
hsa00190	Oxidative phosphorylation	1/68	134/8622	0.656759	0.692069	0.315928	CYCS	1
hsa04270	Vascular smooth muscle contraction	1/68	134/8622	0.656759	0.692069	0.315928	MAPK1	1
hsa04723	Retrograde endocannabinoid signaling	1/68	148/8622	0.693341	0.726711	0.331742	MAPK1	1
hsa04148	Efferocytosis	1/68	150/8622	0.698243	0.727956	0.332311	MAPK1	1
hsa04934	Cushing syndrome	1/68	155/8622	0.710163	0.736466	0.336195	MAPK1	1
hsa04514	Cell adhesion molecules	1/68	158/8622	0.717092	0.739737	0.337689	ITGB1	1
hsa04141	Protein processing in endoplasmic reticulum	1/68	170/8622	0.743209	0.758693	0.346342	BCAP31	1
hsa04530	Tight junction	1/68	170/8622	0.743209	0.758693	0.346342	ITGB1	1
hsa05034	Alcoholism	1/68	188/8622	0.777992	0.790085	0.360673	MAPK1	1
hsa04814	Motor proteins	1/68	193/8622	0.786801	0.794912	0.362876	DYNLL1	1
hsa03040	Spliceosome	1/68	216/8622	0.823083	0.827304	0.377663	ACIN1	1
hsa04020	Calcium signaling pathway	1/68	253/8622	0.869091	0.869091	0.396739	PPP3CB	1

## Sheet: Table S5
Table S5. Significantly enriched and suppressed GO terms in high-score vs. low-score AKI patients as revealed by GSEA.
ONTOLOGY	ID	Description	setSize	enrichmentScore	NES	pvalue	p.adjust	qvalue	rank	leading_edge	core_enrichment
MF	GO:0008559	ABC-type xenobiotic transporter activity	14	0.990781	2.4379	0.00184502	0.013367	0.00933569	66	tags=93%, list=0%, signal=93%	ABCA3/ABCA8/ABCB1/ABCB11/ABCB5/ABCC1/ABCC10/ABCC11/ABCC2/ABCC3/ABCC4/ABCC5/ABCG2
BP	GO:0098734	macromolecule depalmitoylation	13	0.984145	2.3637	0.00185874	0.013367	0.00933569	84	tags=69%, list=1%, signal=69%	ABHD10/ABHD12/ABHD12B/ABHD13/ABHD16A/ABHD16B/ABHD17A/ABHD17B/ABHD17C
MF	GO:0004016	adenylate cyclase activity	10	0.982909	2.24545	0.0018622	0.013367	0.00933569	290	tags=100%, list=2%, signal=98%	ADCY1/ADCY10/ADCY2/ADCY3/ADCY4/ADCY5/ADCY6/ADCY7/ADCY8/ADCY9
BP	GO:0006171	cAMP biosynthetic process	10	0.982909	2.24545	0.0018622	0.013367	0.00933569	290	tags=100%, list=2%, signal=98%	ADCY1/ADCY10/ADCY2/ADCY3/ADCY4/ADCY5/ADCY6/ADCY7/ADCY8/ADCY9
MF	GO:0043225	ATPase-coupled inorganic anion transmembrane transporter activity	10	0.978884	2.23625	0.0018622	0.013367	0.00933569	56	tags=90%, list=0%, signal=90%	ABCC1/ABCC10/ABCC11/ABCC2/ABCC3/ABCC4/ABCC5/ABCC6/ABCC9
BP	GO:0002084	protein depalmitoylation	10	0.978437	2.23523	0.0018622	0.013367	0.00933569	84	tags=60%, list=1%, signal=60%	ABHD10/ABHD12/ABHD13/ABHD17A/ABHD17B/ABHD17C
MF	GO:0004032	alditol:NADP+ 1-oxidoreductase activity	11	0.972592	2.25259	0.00191571	0.013367	0.00933569	460	tags=100%, list=3%, signal=97%	ADH4/AKR1A1/AKR1B1/AKR1B10/AKR1C1/AKR1C2/AKR1C3/AKR1C4/AKR1D1/AKR1E2/AKR7A2
MF	GO:0004029	aldehyde dehydrogenase (NAD+) activity	15	0.970998	2.42543	0.00186567	0.013367	0.00933569	490	tags=100%, list=3%, signal=97%	ADH5/ALDH1A1/ALDH1A2/ALDH1A3/ALDH1B1/ALDH1L1/ALDH1L2/ALDH2/ALDH3A1/ALDH3A2/ALDH3B1/ALDH3B2/ALDH4A1/ALDH7A1/ALDH9A1
MF	GO:0140359	ABC-type transporter activity	48	0.961442	3.17293	0.00171233	0.013367	0.00933569	69	tags=83%, list=0%, signal=83%	ABCA1/ABCA12/ABCA13/ABCA2/ABCA3/ABCA4/ABCA5/ABCA6/ABCA7/ABCA8/ABCA9/ABCB1/ABCB10/ABCB11/ABCB4/ABCB5/ABCB6/ABCB7/ABCB8/ABCB9/ABCC1/ABCC10/ABCC11/ABCC12/ABCC2/ABCC3/ABCC4/ABCC5/ABCC6/ABCC8/ABCC9/ABCD1/ABCD2/ABCD3/ABCD4/ABCG1/ABCG2/ABCG4/ABCG5/ABCG8
MF	GO:0003995	acyl-CoA dehydrogenase activity	12	0.960786	2.2713	0.00189753	0.013367	0.00933569	119	tags=75%, list=1%, signal=75%	ACAD10/ACAD11/ACAD8/ACAD9/ACADL/ACADM/ACADS/ACADSB/ACADVL
MF	GO:0052890	oxidoreductase activity, acting on the CH-CH group of donors, with a flavin as acceptor	12	0.960786	2.2713	0.00189753	0.013367	0.00933569	119	tags=75%, list=1%, signal=75%	ACAD10/ACAD11/ACAD8/ACAD9/ACADL/ACADM/ACADS/ACADSB/ACADVL
MF	GO:0004030	aldehyde dehydrogenase [NAD(P)+] activity	17	0.959091	2.48804	0.00186916	0.013367	0.00933569	490	tags=94%, list=3%, signal=91%	ADH4/ADH5/ALDH1A1/ALDH1A2/ALDH1A3/ALDH1B1/ALDH1L1/ALDH1L2/ALDH2/ALDH3A1/ALDH3A2/ALDH3B1/ALDH3B2/ALDH4A1/ALDH7A1/ALDH9A1
CC	GO:0042627	chylomicron	12	0.950056	2.24594	0.00189753	0.013367	0.00933569	777	tags=83%, list=5%, signal=79%	APOA2/APOA4/APOA5/APOB/APOBR/APOC1/APOC2/APOC3/APOE/APOH
MF	GO:0047372	acylglycerol lipase activity	15	0.946985	2.36545	0.00186567	0.013367	0.00933569	89	tags=60%, list=1%, signal=60%	ABHD1/ABHD12/ABHD12B/ABHD15/ABHD16A/ABHD16B/ABHD2/ABHD3/ABHD6
MF	GO:0015250	water channel activity	12	0.946874	2.23841	0.00189753	0.013367	0.00933569	805	tags=92%, list=5%, signal=87%	AQP1/AQP10/AQP11/AQP2/AQP3/AQP4/AQP5/AQP6/AQP7/AQP8/AQP9
BP	GO:0016553	base conversion or substitution editing	18	0.942914	2.48416	0.00183486	0.013367	0.00933569	768	tags=89%, list=5%, signal=85%	A1CF/ADAD1/ADAD2/ADAR/ADARB1/ADARB2/ADAT2/AICDA/APOBEC1/APOBEC2/APOBEC3A/APOBEC3B/APOBEC3C/APOBEC3D/APOBEC3F/APOBEC3G
BP	GO:0016554	cytidine to uridine editing	11	0.938509	2.17365	0.00191571	0.013367	0.00933569	768	tags=91%, list=5%, signal=87%	A1CF/AICDA/APOBEC1/APOBEC2/APOBEC3A/APOBEC3B/APOBEC3C/APOBEC3D/APOBEC3F/APOBEC3G
BP	GO:0033700	phospholipid efflux	14	0.937518	2.30685	0.00184502	0.013367	0.00933569	775	tags=93%, list=5%, signal=89%	ABCA1/ABCA12/ABCA3/ABCA7/ABCG1/APOA1/APOA2/APOA4/APOA5/APOC1/APOC2/APOC3/APOE
MF	GO:0018455	alcohol dehydrogenase [NAD(P)+] activity	10	0.932498	2.13029	0.0018622	0.013367	0.00933569	304	tags=80%, list=2%, signal=79%	ADH1A/ADH1B/ADH1C/ADH4/ADH5/ADH6/ADH7/ADHFE1
MF	GO:0140358	P-type transmembrane transporter activity	24	0.931089	2.66234	0.00176678	0.013367	0.00933569	1152	tags=100%, list=7%, signal=93%	ATP12A/ATP13A1/ATP13A2/ATP13A3/ATP13A4/ATP13A5/ATP1A1/ATP1A2/ATP1A3/ATP1A4/ATP1B1/ATP2A1/ATP2A2/ATP2A3/ATP2B1/ATP2B2/ATP2B3/ATP2B4/ATP2C1/ATP2C2/ATP4A/ATP4B/ATP7A/ATP7B
MF	GO:0015662	P-type ion transporter activity	20	0.930862	2.53982	0.00178891	0.013367	0.00933569	1152	tags=100%, list=7%, signal=93%	ATP12A/ATP13A1/ATP1A1/ATP1A2/ATP1A3/ATP1A4/ATP1B1/ATP2A1/ATP2A2/ATP2A3/ATP2B1/ATP2B2/ATP2B3/ATP2B4/ATP2C1/ATP2C2/ATP4A/ATP4B/ATP7A/ATP7B
MF	GO:0004000	adenosine deaminase activity	12	0.930716	2.20022	0.00189753	0.013367	0.00933569	277	tags=83%, list=2%, signal=82%	ADA/ADAD1/ADAD2/ADAL/ADAR/ADARB1/ADARB2/ADAT1/ADAT2/ADAT3
CC	GO:0033178	proton-transporting two-sector ATPase complex, catalytic domain	12	0.930529	2.19978	0.00189753	0.013367	0.00933569	1150	tags=100%, list=7%, signal=93%	ATP6V1A/ATP6V1B1/ATP6V1B2/ATP6V1C1/ATP6V1C2/ATP6V1D/ATP6V1E1/ATP6V1E2/ATP6V1F/ATP6V1G1/ATP6V1G2/ATP6V1H
CC	GO:0000221	vacuolar proton-transporting V-type ATPase, V1 domain	11	0.930472	2.15504	0.00191571	0.013367	0.00933569	1150	tags=100%, list=7%, signal=93%	ATP6V1A/ATP6V1B1/ATP6V1B2/ATP6V1C1/ATP6V1C2/ATP6V1D/ATP6V1E1/ATP6V1F/ATP6V1G1/ATP6V1G2/ATP6V1H
CC	GO:0033180	proton-transporting V-type ATPase, V1 domain	11	0.930472	2.15504	0.00191571	0.013367	0.00933569	1150	tags=100%, list=7%, signal=93%	ATP6V1A/ATP6V1B1/ATP6V1B2/ATP6V1C1/ATP6V1C2/ATP6V1D/ATP6V1E1/ATP6V1F/ATP6V1G1/ATP6V1G2/ATP6V1H
MF	GO:0016405	CoA-ligase activity	25	0.929902	2.67173	0.00176056	0.013367	0.00933569	182	tags=72%, list=1%, signal=71%	AACS/ACSBG1/ACSBG2/ACSF2/ACSF3/ACSL1/ACSL3/ACSL4/ACSL5/ACSL6/ACSM1/ACSM2A/ACSM2B/ACSM3/ACSM5/ACSS1/ACSS2/ACSS3
BP	GO:0033539	fatty acid beta-oxidation using acyl-CoA dehydrogenase	11	0.92761	2.14841	0.00191571	0.013367	0.00933569	119	tags=55%, list=1%, signal=54%	ACAD10/ACAD11/ACADL/ACADM/ACADS/ACADVL
MF	GO:0140333	glycerophospholipid flippase activity	13	0.927433	2.22749	0.00185874	0.013367	0.00933569	1156	tags=92%, list=7%, signal=86%	ABCA3/ABCA4/ABCB1/ATP10A/ATP10B/ATP11A/ATP11B/ATP11C/ATP8A1/ATP8A2/ATP8B1/ATP8B2
MF	GO:0008499	UDP-galactose:beta-N-acetylglucosamine beta-1,3-galactosyltransferase activity	12	0.926012	2.1891	0.00189753	0.013367	0.00933569	1224	tags=100%, list=7%, signal=93%	B3GALNT1/B3GALT1/B3GALT2/B3GALT4/B3GALT5/B3GNT2/B3GNT3/B3GNT4/B3GNT5/B3GNT6/B3GNT7/B3GNT8
BP	GO:0009190	cyclic nucleotide biosynthetic process	19	0.923621	2.47446	0.00181159	0.013367	0.00933569	290	tags=53%, list=2%, signal=52%	ADCY1/ADCY10/ADCY2/ADCY3/ADCY4/ADCY5/ADCY6/ADCY7/ADCY8/ADCY9
MF	GO:0019829	ATPase-coupled monoatomic cation transmembrane transporter activity	52	0.921015	3.06788	0.00172117	0.013367	0.00933569	1153	tags=94%, list=7%, signal=88%	ABCC8/ABCC9/ATP12A/ATP13A1/ATP13A2/ATP13A3/ATP13A4/ATP13A5/ATP1A1/ATP1A2/ATP1A3/ATP1A4/ATP1B1/ATP2A1/ATP2A2/ATP2A3/ATP2B1/ATP2B2/ATP2B3/ATP2B4/ATP2C1/ATP2C2/ATP4A/ATP4B/ATP6V0A1/ATP6V0A2/ATP6V0A4/ATP6V0B/ATP6V0C/ATP6V0D1/ATP6V0D2/ATP6V0E1/ATP6V0E2/ATP6V1A/ATP6V1B1/ATP6V1B2/ATP6V1C1/ATP6V1C2/ATP6V1D/ATP6V1E1/ATP6V1E2/ATP6V1F/ATP6V1G1/ATP6V1G2/ATP6V1G3/ATP6V1H/ATP7A/ATP7B/ATP8A1
MF	GO:0140328	floppase activity	16	0.920773	2.344	0.00188324	0.013367	0.00933569	1157	tags=94%, list=7%, signal=87%	ABCA1/ABCA2/ABCA7/ABCB1/ABCB4/ABCG1/ATP10A/ATP11A/ATP11B/ATP11C/ATP8A1/ATP8A2/ATP8B1/ATP8B2/ATP8B3
MF	GO:0015645	fatty acid ligase activity	20	0.919469	2.50873	0.00178891	0.013367	0.00933569	179	tags=70%, list=1%, signal=69%	ACSBG1/ACSBG2/ACSF2/ACSF3/ACSL1/ACSL3/ACSL4/ACSL5/ACSL6/ACSM1/ACSM2A/ACSM2B/ACSM3/ACSM5
MF	GO:0047617	acyl-CoA hydrolase activity	20	0.91685	2.50159	0.00178891	0.013367	0.00933569	167	tags=65%, list=1%, signal=64%	ABCD1/ABCD2/ABCD3/ACAA2/ACOT1/ACOT11/ACOT13/ACOT4/ACOT6/ACOT7/ACOT8/ACOT9/ACSBG2
CC	GO:0034362	low-density lipoprotein particle	11	0.916231	2.12205	0.00191571	0.013367	0.00933569	786	tags=64%, list=5%, signal=61%	APOB/APOBR/APOC2/APOE/APOF/APOM/APOO
MF	GO:0016289	CoA hydrolase activity	23	0.915359	2.5705	0.00179211	0.013367	0.00933569	167	tags=61%, list=1%, signal=60%	ABCD1/ABCD2/ABCD3/ACAA2/ACOT1/ACOT11/ACOT12/ACOT13/ACOT4/ACOT6/ACOT7/ACOT8/ACOT9/ACSBG2
MF	GO:0016790	thiolester hydrolase activity	37	0.914054	2.89443	0.00176678	0.013367	0.00933569	167	tags=51%, list=1%, signal=51%	ABCD1/ABCD2/ABCD3/ABHD10/ABHD13/ABHD17A/ABHD17B/ABHD17C/ACAA2/ACOT1/ACOT11/ACOT12/ACOT13/ACOT4/ACOT6/ACOT7/ACOT8/ACOT9/ACSBG2
MF	GO:0042626	ATPase-coupled transmembrane transporter activity	97	0.913703	3.37465	0.00163399	0.013367	0.00933569	1153	tags=90%, list=7%, signal=84%	ABCA1/ABCA12/ABCA13/ABCA2/ABCA3/ABCA4/ABCA5/ABCA6/ABCA7/ABCA8/ABCA9/ABCB1/ABCB10/ABCB11/ABCB4/ABCB5/ABCB6/ABCB7/ABCB8/ABCB9/ABCC1/ABCC10/ABCC11/ABCC12/ABCC2/ABCC3/ABCC4/ABCC5/ABCC6/ABCC8/ABCC9/ABCD1/ABCD2/ABCD3/ABCD4/ABCG1/ABCG2/ABCG4/ABCG5/ABCG8/ATP12A/ATP13A1/ATP13A2/ATP13A3/ATP13A4/ATP13A5/ATP1A1/ATP1A2/ATP1A3/ATP1A4/ATP1B1/ATP2A1/ATP2A2/ATP2A3/ATP2B1/ATP2B2/ATP2B3/ATP2B4/ATP2C1/ATP2C2/ATP4A/A…
MF	GO:0009678	pyrophosphate hydrolysis-driven proton transmembrane transporter activity	26	0.910001	2.64643	0.00172414	0.013367	0.00933569	1150	tags=96%, list=7%, signal=90%	ATP12A/ATP4A/ATP4B/ATP6V0A1/ATP6V0A2/ATP6V0A4/ATP6V0B/ATP6V0C/ATP6V0D1/ATP6V0D2/ATP6V0E1/ATP6V0E2/ATP6V1A/ATP6V1B1/ATP6V1B2/ATP6V1C1/ATP6V1C2/ATP6V1D/ATP6V1E1/ATP6V1E2/ATP6V1F/ATP6V1G1/ATP6V1G2/ATP6V1G3/ATP6V1H
MF	GO:0042171	lysophosphatidic acid acyltransferase activity	19	0.90858	2.43417	0.00181159	0.013367	0.00933569	380	tags=37%, list=2%, signal=36%	ABHD4/ABHD5/AGPAT1/AGPAT2/AGPAT3/AGPAT4/AGPAT5
MF	GO:0071617	lysophospholipid acyltransferase activity	19	0.90858	2.43417	0.00181159	0.013367	0.00933569	380	tags=37%, list=2%, signal=36%	ABHD4/ABHD5/AGPAT1/AGPAT2/AGPAT3/AGPAT4/AGPAT5
BP	GO:0046462	monoacylglycerol metabolic process	12	0.908456	2.14759	0.00189753	0.013367	0.00933569	89	tags=42%, list=1%, signal=41%	ABHD12/ABHD12B/ABHD16A/ABHD16B/ABHD6
MF	GO:0016878	acid-thiol ligase activity	29	0.907763	2.70939	0.00175439	0.013367	0.00933569	182	tags=66%, list=1%, signal=65%	AACS/AASDH/ACSBG1/ACSBG2/ACSF2/ACSF3/ACSL1/ACSL3/ACSL4/ACSL5/ACSL6/ACSM1/ACSM2A/ACSM2B/ACSM3/ACSM5/ACSS1/ACSS2/ACSS3
MF	GO:0042625	ATPase-coupled ion transmembrane transporter activity	23	0.906973	2.54695	0.00179211	0.013367	0.00933569	1150	tags=96%, list=7%, signal=89%	ATP6V0A1/ATP6V0A2/ATP6V0A4/ATP6V0B/ATP6V0C/ATP6V0D1/ATP6V0D2/ATP6V0E1/ATP6V0E2/ATP6V1A/ATP6V1B1/ATP6V1B2/ATP6V1C1/ATP6V1C2/ATP6V1D/ATP6V1E1/ATP6V1E2/ATP6V1F/ATP6V1G1/ATP6V1G2/ATP6V1G3/ATP6V1H
MF	GO:0044769	ATPase activity, coupled to transmembrane movement of ions, rotational mechanism	23	0.906973	2.54695	0.00179211	0.013367	0.00933569	1150	tags=96%, list=7%, signal=89%	ATP6V0A1/ATP6V0A2/ATP6V0A4/ATP6V0B/ATP6V0C/ATP6V0D1/ATP6V0D2/ATP6V0E1/ATP6V0E2/ATP6V1A/ATP6V1B1/ATP6V1B2/ATP6V1C1/ATP6V1C2/ATP6V1D/ATP6V1E1/ATP6V1E2/ATP6V1F/ATP6V1G1/ATP6V1G2/ATP6V1G3/ATP6V1H
MF	GO:0046961	proton-transporting ATPase activity, rotational mechanism	23	0.906973	2.54695	0.00179211	0.013367	0.00933569	1150	tags=96%, list=7%, signal=89%	ATP6V0A1/ATP6V0A2/ATP6V0A4/ATP6V0B/ATP6V0C/ATP6V0D1/ATP6V0D2/ATP6V0E1/ATP6V0E2/ATP6V1A/ATP6V1B1/ATP6V1B2/ATP6V1C1/ATP6V1C2/ATP6V1D/ATP6V1E1/ATP6V1E2/ATP6V1F/ATP6V1G1/ATP6V1G2/ATP6V1G3/ATP6V1H
BP	GO:0019372	lipoxygenase pathway	10	0.903347	2.06369	0.0018622	0.013367	0.00933569	523	tags=60%, list=3%, signal=58%	ALOX12/ALOX12B/ALOX15/ALOX5/ALOX5AP/ALOXE3
MF	GO:0048531	beta-1,3-galactosyltransferase activity	14	0.901703	2.21872	0.00184502	0.013367	0.00933569	1624	tags=100%, list=10%, signal=90%	B3GALNT1/B3GALT1/B3GALT2/B3GALT4/B3GALT5/B3GNT2/B3GNT3/B3GNT4/B3GNT5/B3GNT6/B3GNT7/B3GNT8/C1GALT1/C1GALT1C1
CC	GO:0098533	ATPase dependent transmembrane transport complex	24	0.899588	2.57227	0.00176678	0.013367	0.00933569	1125	tags=75%, list=7%, signal=70%	ABCA2/ABCB6/ABCB8/ABCC8/ABCC9/ABCD4/ABCG5/ABCG8/ATP12A/ATP1A1/ATP1A2/ATP1A3/ATP1A4/ATP1B1/ATP1B2/ATP1B3/ATP1B4/ATP4B
BP	GO:1903232	melanosome assembly	19	0.899419	2.40962	0.00181159	0.013367	0.00933569	720	tags=63%, list=4%, signal=60%	ABCB6/AP1B1/AP1G1/AP1M1/AP1S1/AP1S2/AP1S3/AP3B1/AP3D1/AP3M1/AP3S1/AP3S2
MF	GO:0140326	ATPase-coupled intramembrane lipid transporter activity	27	0.898738	2.63703	0.00174216	0.013367	0.00933569	1160	tags=85%, list=7%, signal=79%	ABCA1/ABCA12/ABCA2/ABCA3/ABCA4/ABCA7/ABCB1/ABCB4/ABCG1/ATP10A/ATP10B/ATP10D/ATP11A/ATP11B/ATP11C/ATP8A1/ATP8A2/ATP8B1/ATP8B2/ATP8B3/ATP8B4/ATP9A/ATP9B
MF	GO:0016634	oxidoreductase activity, acting on the CH-CH group of donors, oxygen as acceptor	10	0.896277	2.04754	0.0018622	0.013367	0.00933569	158	tags=60%, list=1%, signal=59%	ACAA1/ACADL/ACOX1/ACOX2/ACOX3/ACOXL
BP	GO:0097401	synaptic vesicle lumen acidification	16	0.895146	2.27876	0.00188324	0.013367	0.00933569	1150	tags=94%, list=7%, signal=87%	ATP6AP1/ATP6AP2/ATP6V0A1/ATP6V0A4/ATP6V0D1/ATP6V1A/ATP6V1B1/ATP6V1B2/ATP6V1C1/ATP6V1D/ATP6V1E1/ATP6V1F/ATP6V1G1/ATP6V1G2/ATP6V1H
BP	GO:0042159	lipoprotein catabolic process	16	0.894896	2.27813	0.00188324	0.013367	0.00933569	1088	tags=56%, list=7%, signal=53%	ABHD10/ABHD12/ABHD13/ABHD17A/ABHD17B/ABHD17C/APOB/APOE/ATM
MF	GO:0003841	1-acylglycerol-3-phosphate O-acyltransferase activity	18	0.892226	2.35062	0.00183486	0.013367	0.00933569	380	tags=33%, list=2%, signal=33%	ABHD5/AGPAT1/AGPAT2/AGPAT3/AGPAT4/AGPAT5
CC	GO:0034361	very-low-density lipoprotein particle	18	0.891798	2.34949	0.00183486	0.013367	0.00933569	786	tags=78%, list=5%, signal=74%	APOA1/APOA2/APOA4/APOA5/APOB/APOBR/APOC1/APOC2/APOC3/APOE/APOH/APOL1/APOM/APOO
CC	GO:0034385	triglyceride-rich plasma lipoprotein particle	18	0.891798	2.34949	0.00183486	0.013367	0.00933569	786	tags=78%, list=5%, signal=74%	APOA1/APOA2/APOA4/APOA5/APOB/APOBR/APOC1/APOC2/APOC3/APOE/APOH/APOL1/APOM/APOO
MF	GO:0004089	carbonate dehydratase activity	14	0.891019	2.19243	0.00184502	0.013367	0.00933569	1799	tags=100%, list=11%, signal=89%	CA1/CA10/CA12/CA13/CA14/CA2/CA3/CA4/CA5A/CA5B/CA6/CA7/CA8/CA9
MF	GO:0016620	oxidoreductase activity, acting on the aldehyde or oxo group of donors, NAD or NADP as acceptor	39	0.890437	2.83097	0.00176367	0.013367	0.00933569	490	tags=64%, list=3%, signal=62%	ADH4/ADH5/AKR1B1/AKR1B10/AKR1C3/AKR1C4/ALDH16A1/ALDH18A1/ALDH1A1/ALDH1A2/ALDH1A3/ALDH1B1/ALDH1L1/ALDH1L2/ALDH2/ALDH3A1/ALDH3A2/ALDH3B1/ALDH3B2/ALDH4A1/ALDH5A1/ALDH6A1/ALDH7A1/ALDH8A1/ALDH9A1
BP	GO:0001973	G protein-coupled adenosine receptor signaling pathway	11	0.888735	2.05837	0.00191571	0.013367	0.00933569	321	tags=55%, list=2%, signal=54%	ADA/ADCY5/ADORA1/ADORA2A/ADORA2B/ADORA3
BP	GO:0035588	G protein-coupled purinergic receptor signaling pathway	11	0.888735	2.05837	0.00191571	0.013367	0.00933569	321	tags=55%, list=2%, signal=54%	ADA/ADCY5/ADORA1/ADORA2A/ADORA2B/ADORA3
CC	GO:1990454	L-type voltage-gated calcium channel complex	12	0.888407	2.1002	0.00189753	0.013367	0.00933569	1840	tags=100%, list=11%, signal=89%	CACNA1C/CACNA1D/CACNA1S/CACNA2D1/CACNB1/CACNB2/CACNB3/CACNG1/CACNG4/CACNG6/CACNG7/CACNG8
BP	GO:0030647	aminoglycoside antibiotic metabolic process	10	0.887416	2.02729	0.0018622	0.013367	0.00933569	460	tags=80%, list=3%, signal=78%	AKR1A1/AKR1B1/AKR1B10/AKR1C1/AKR1C2/AKR1C3/AKR1C4/AKR7A2
MF	GO:0009975	cyclase activity	18	0.887262	2.33754	0.00183486	0.013367	0.00933569	290	tags=56%, list=2%, signal=55%	ADCY1/ADCY10/ADCY2/ADCY3/ADCY4/ADCY5/ADCY6/ADCY7/ADCY8/ADCY9
CC	GO:0030121	AP-1 adaptor complex	11	0.885207	2.0502	0.00191571	0.013367	0.00933569	708	tags=82%, list=4%, signal=78%	AFTPH/AP1B1/AP1G1/AP1G2/AP1M1/AP1M2/AP1S1/AP1S2/AP1S3
MF	GO:0004467	long-chain fatty acid-CoA ligase activity	15	0.884693	2.20985	0.00186567	0.013367	0.00933569	175	tags=60%, list=1%, signal=59%	ACSBG1/ACSBG2/ACSF2/ACSL1/ACSL3/ACSL4/ACSL5/ACSL6/ACSM1
MF	GO:0008179	adenylate cyclase binding	10	0.884637	2.02095	0.0018622	0.013367	0.00933569	1900	tags=100%, list=12%, signal=88%	ADCY2/ADCY5/ADCYAP1R1/ADRB2/AKAP12/AKAP5/AKAP6/CALM1/CAP1/CAP2
[truncated: 8,334 more rows]

## Sheet: Table S6
Table S6. Significantly enriched and suppressed KEGG pathways in high-score vs. low-score AKI patients as revealed by GSEA.
[truncated: 340 more rows]

## Sheet: Table S7
Table S7. Therapeutic drug associations of feature genes in AKI patients as analyzed using the DGIdb database.
[truncated: 36 more rows]
